# Supplementary material for: rac-3-[(Anilino)(naphthalen-2-yl)­methyl]thian-4-one
Source: Acta Crystallogr Sect E Struct Rep Online. 2012 Feb 17;68(Pt 3):o749. doi: 10.1107/S1600536812005983 (PMC3295517; doi:10.1107/S1600536812005983)
Supplement: Supplementary file 1 [file e-68-0o749-sup1.cif]

##############################################################################
#                                                                            #
# This CIF contains the data in a paper accepted for publication in          #
# Acta Crystallographica Section E. It conforms to the requirements of       #
# Notes for Authors for Acta Crystallographica Section E, and has been       #
# peer reviewed under the auspices of the IUCr Commission on Journals.       #
#                                                                            #
# Full details of the Crystallographic Information File format               #
# are given in the paper "The Crystallographic Information File (CIF):       #
# a New Standard Archive File for Crystallography" by S. R. Hall, F. H.      #
# Allen and I. D. Brown [Acta Cryst. (1991), A47, 655-685].                  #
#                                                                            #
# The current version of the core CIF dictionary is obtainable from          #
# ftp://ftp.iucr.org/pub/cif_core.dic.                                       #
#                                                                            #
# Software is freely available for graphical display of the structure(s)     #
# in this CIF. For information consult the CIF software page                 #
# http://www.iucr.org/resources/cif/software.                                #
#                                                                            #
# This file may be used for bona fide research purposes within the           #
# scientific community so long as proper attribution is given to the journal # 
# article from which it was obtained.                                        #
#                                                                            #
##############################################################################
data_I
_audit_creation_method     SHELXL97
_chemical_name_systematic
;
<i>rac</i>-3-[(Anilino)(naphthalen-2-yl)methyl]thian-4-one
;
_chemical_name_common     ?
_chemical_formula_moiety     'C22 H21 N O S'
_chemical_formula_sum     'C22 H21 N O S'
_chemical_formula_iupac     'C22 H21 N O S'
_chemical_formula_weight     347.46
_chemical_melting_point     ?
_symmetry_cell_setting     monoclinic
_symmetry_space_group_name_H-M     'P 21/n'
_symmetry_space_group_name_Hall     '-P 2yn'
loop_
    _symmetry_equiv_pos_as_xyz
    'x, y, z'
    '-x+1/2, y+1/2, -z+1/2'
    '-x, -y, -z'
    'x-1/2, -y-1/2, z-1/2'
_cell_length_a     10.8049(10)
_cell_length_b     10.5497(15)
_cell_length_c     16.4936(16)
_cell_angle_alpha     90.00
_cell_angle_beta     97.141(8)
_cell_angle_gamma     90.00
_cell_volume     1865.5(4)
_cell_formula_units_Z     4
_cell_measurement_reflns_used     7999
_cell_measurement_theta_min     2.31
_cell_measurement_theta_max     25.97
_cell_measurement_temperature     193(2)
_exptl_crystal_description     nugget
_exptl_crystal_colour     colourless
_exptl_crystal_size_max     0.45
_exptl_crystal_size_mid     0.45
_exptl_crystal_size_min     0.36
_exptl_crystal_density_diffrn     1.237
_exptl_crystal_density_meas     ?
_exptl_crystal_density_method     'not measured'
_exptl_crystal_F_000     736
loop_
    _exptl_crystal_face_index_h
    _exptl_crystal_face_index_k
    _exptl_crystal_face_index_l
    _exptl_crystal_face_perp_dist
    -3 1 -5 0.1750
    -1 1 1 0.1810
    2 -2 -3 0.2370
    -2 -3 2 0.1410
    3 1 7 0.2160
    1 3 -5 0.1610
    -2 1 -9 0.1880
    5 6 -1 0.2120
    -6 -7 -1 0.1710
    -1 -3 8 0.2450
    2 1 -7 0.2000
    4 1 4 0.2000
    5 2 -3 0.2180
    -3 -2 7 0.2070
    -5 -2 4 0.1780
    1 0 1 0.1820
    5 -1 -6 0.2030
    -3 1 10 0.2090
    -6 1 5 0.1790
    -4 0 -3 0.1810
    2 -1 -9 0.1990
    -1 -7 1 0.1410
    0 5 -3 0.1940
_exptl_absorpt_coefficient_mu     0.182
_exptl_absorpt_correction_type     integration
_exptl_absorpt_process_details     '[X-AREA and X-RED32 (Stoe & Cie, 2006)]'
_exptl_absorpt_correction_T_min     0.9421
_exptl_absorpt_correction_T_max     0.9597
_exptl_special_details     ?
_diffrn_ambient_temperature     193(2)
_diffrn_radiation_type     MoK\a
_diffrn_radiation_wavelength     0.71073
_diffrn_radiation_source     'fine-focus sealed tube'
_diffrn_radiation_monochromator     graphite
_diffrn_measurement_device_type     'Stoe IPDS I'
_diffrn_measurement_device     '1-circle goniometer'
_diffrn_measurement_method     'rotation method'
_diffrn_detector_area_resol_mean     6.67
_diffrn_reflns_number     13547
_diffrn_reflns_av_R_equivalents     0.0441
_diffrn_reflns_av_sigmaI/netI     0.0586
_diffrn_reflns_theta_min     2.14
_diffrn_reflns_theta_max     25.44
_diffrn_reflns_theta_full     25.00
_diffrn_measured_fraction_theta_max     0.940
_diffrn_measured_fraction_theta_full     0.949
_diffrn_reflns_limit_h_min     -13
_diffrn_reflns_limit_h_max     12
_diffrn_reflns_limit_k_min     -12
_diffrn_reflns_limit_k_max     12
_diffrn_reflns_limit_l_min     -19
_diffrn_reflns_limit_l_max     19
_diffrn_standards_number     ?
_diffrn_standards_interval_count     ?
_diffrn_standards_interval_time     ?
_diffrn_standards_decay_%     ?
_refine_special_details
;
Refinement of <i>F</i>^2^ against ALL reflections. The weighted <i>R</i>-factor
<i>wR</i> and goodness of fit <i>S</i> are based on <i>F</i>^2^, conventional
<i>R</i>-factors <i>R</i> are based on <i>F</i>, with <i>F</i> set to zero for
negative <i>F</i>^2^. The threshold expression of <i>F</i>^2^ > \s(<i>F</i>^2^)
is used only for calculating <i>R</i>-factors(gt) <i>etc</i>. and is not
relevant to the choice of reflections for refinement. <i>R</i>-factors based
on <i>F</i>^2^ are statistically about twice as large as those based on
<i>F</i>, and <i>R</i>-factors based on ALL data will be even larger.
;
_reflns_number_total     3244
_reflns_number_gt     1939
_reflns_threshold_expression     I>2\s(I)
_refine_ls_structure_factor_coef     Fsqd
_refine_ls_matrix_type     full
_refine_ls_R_factor_all     0.0573
_refine_ls_R_factor_gt     0.0327
_refine_ls_wR_factor_gt     0.0702
_refine_ls_wR_factor_ref     0.0743
_refine_ls_goodness_of_fit_ref     0.785
_refine_ls_restrained_S_all     0.785
_refine_ls_number_reflns     3244
_refine_ls_number_parameters     230
_refine_ls_number_restraints     0
_refine_ls_hydrogen_treatment     mixed
_refine_ls_weighting_scheme     calc
_refine_ls_weighting_details
       'calc w = 1/[\s^2^(Fo^2^)+(0.0399P)^2^+0.0000P] where P=(Fo^2^+2Fc^2^)/3'
_atom_sites_solution_hydrogens     geom
_atom_sites_solution_primary     direct
_atom_sites_solution_secondary     difmap
_refine_ls_shift/su_max     0.000
_refine_ls_shift/su_mean     0.000
_refine_diff_density_max     0.231
_refine_diff_density_min     -0.368
_refine_ls_extinction_method     none
_refine_ls_extinction_coef     ?
loop_
    _atom_type_symbol
    _atom_type_description
    _atom_type_scat_dispersion_real
    _atom_type_scat_dispersion_imag
    _atom_type_scat_source
    'C' 'C' 0.0033 0.0016
                         'International Tables Vol C Tables 4.2.6.8 and 6.1.1.4'
    'H' 'H' 0.0000 0.0000
                         'International Tables Vol C Tables 4.2.6.8 and 6.1.1.4'
    'N' 'N' 0.0061 0.0033
                         'International Tables Vol C Tables 4.2.6.8 and 6.1.1.4'
    'O' 'O' 0.0106 0.0060
                         'International Tables Vol C Tables 4.2.6.8 and 6.1.1.4'
    'S' 'S' 0.1246 0.1234
                         'International Tables Vol C Tables 4.2.6.8 and 6.1.1.4'
_computing_data_collection     'EXPOSE (Stoe & Cie, 1994)'
_computing_cell_refinement     'CELL (Stoe & Cie, 1994)'
_computing_data_reduction     'X-RED32 (Stoe & Cie, 2006)'
_computing_structure_solution     'SIR92 (Altomare <i>et al.</i>, 1994)'
_computing_structure_refinement     'SHELXL97 (Sheldrick, 2008)'
_computing_molecular_graphics     'DIAMOND (Brandenburg, 2007)'
_computing_publication_material
;
publCIF (Westrip, 2010), PLATON (Spek, 2009), and WinGX
(Farrugia, 1999)
;
loop_
    _atom_site_type_symbol
    _atom_site_label
    _atom_site_fract_x
    _atom_site_fract_y
    _atom_site_fract_z
    _atom_site_U_iso_or_equiv
    _atom_site_adp_type
    _atom_site_calc_flag
    _atom_site_refinement_flags
    _atom_site_occupancy
    _atom_site_symmetry_multiplicity
    _atom_site_disorder_assembly
    _atom_site_disorder_group
    S S1 0.06564(5) 0.68462(6) 0.53056(4) 0.0733(2) Uani d . 1 1 . .
    O O1 0.38884(11) 0.55992(11) 0.42256(7) 0.0481(3) Uani d . 1 1 . .
    N N8 0.48932(11) 0.69693(12) 0.59618(8) 0.0318(3) Uani d . 1 1 . .
    H H8 0.5282(14) 0.6206(15) 0.5880(10) 0.033(4) Uiso d . 1 1 . .
    C C2 0.16654(16) 0.55096(17) 0.55576(14) 0.0568(6) Uani d . 1 1 . .
    H H2A 0.1584 0.5237 0.6123 0.068 Uiso calc R 1 1 . .
    H H2B 0.1386 0.4798 0.5188 0.068 Uiso calc R 1 1 . .
    C C3 0.30417(14) 0.57832(15) 0.54910(11) 0.0359(4) Uani d . 1 1 . .
    H H3 0.3517 0.4977 0.5611 0.043 Uiso calc R 1 1 . .
    C C4 0.32089(15) 0.61845(15) 0.46296(11) 0.0381(4) Uani d . 1 1 . .
    C C5 0.24585(19) 0.72936(18) 0.42754(13) 0.0579(6) Uani d . 1 1 . .
    H H5A 0.2618 0.7424 0.3703 0.070 Uiso calc R 1 1 . .
    H H5B 0.2728 0.8067 0.4588 0.070 Uiso calc R 1 1 . .
    C C6 0.1050(2) 0.7089(2) 0.42969(16) 0.0808(8) Uani d . 1 1 . .
    H H6A 0.0776 0.6344 0.3956 0.097 Uiso calc R 1 1 . .
    H H6B 0.0591 0.7838 0.4055 0.097 Uiso calc R 1 1 . .
    C C7 0.36003(13) 0.67883(14) 0.61120(10) 0.0301(4) Uani d . 1 1 . .
    H H7 0.3141 0.7603 0.5991 0.036 Uiso calc R 1 1 . .
    C C9 0.56671(14) 0.78247(14) 0.64329(10) 0.0306(4) Uani d . 1 1 . .
    C C10 0.52229(16) 0.89433(15) 0.67309(11) 0.0414(4) Uani d . 1 1 . .
    H H10 0.4354 0.9118 0.6656 0.050 Uiso calc R 1 1 . .
    C C11 0.60450(18) 0.98055(17) 0.71379(12) 0.0519(5) Uani d . 1 1 . .
    H H11 0.5731 1.0574 0.7333 0.062 Uiso calc R 1 1 . .
    C C12 0.73045(18) 0.95712(18) 0.72650(13) 0.0542(5) Uani d . 1 1 . .
    H H12 0.7860 1.0172 0.7541 0.065 Uiso calc R 1 1 . .
    C C13 0.77470(17) 0.84535(18) 0.69860(12) 0.0494(5) Uani d . 1 1 . .
    H H13 0.8615 0.8275 0.7078 0.059 Uiso calc R 1 1 . .
    C C14 0.69458(15) 0.75867(16) 0.65734(11) 0.0396(4) Uani d . 1 1 . .
    H H14 0.7268 0.6819 0.6383 0.047 Uiso calc R 1 1 . .
    C C15 0.34684(14) 0.64065(13) 0.69838(10) 0.0309(4) Uani d . 1 1 . .
    C C16 0.25886(15) 0.69614(14) 0.74005(11) 0.0362(4) Uani d . 1 1 . .
    H H16 0.2072 0.7609 0.7141 0.043 Uiso calc R 1 1 . .
    C C17 0.24295(15) 0.65944(15) 0.82070(11) 0.0358(4) Uani d . 1 1 . .
    C C18 0.14989(17) 0.71312(17) 0.86377(12) 0.0484(5) Uani d . 1 1 . .
    H H18 0.0965 0.7772 0.8386 0.058 Uiso calc R 1 1 . .
    C C19 0.1364(2) 0.67372(18) 0.94068(12) 0.0561(6) Uani d . 1 1 . .
    H H19 0.0730 0.7099 0.9685 0.067 Uiso calc R 1 1 . .
    C C20 0.21464(19) 0.58064(17) 0.97926(12) 0.0551(6) Uani d . 1 1 . .
    H H20 0.2039 0.5538 1.0329 0.066 Uiso calc R 1 1 . .
    C C21 0.30610(18) 0.52812(16) 0.94044(11) 0.0457(5) Uani d . 1 1 . .
    H H21 0.3597 0.4660 0.9677 0.055 Uiso calc R 1 1 . .
    C C22 0.32231(15) 0.56508(14) 0.85973(11) 0.0353(4) Uani d . 1 1 . .
    C C23 0.41391(15) 0.51076(15) 0.81611(11) 0.0385(4) Uani d . 1 1 . .
    H H23 0.4686 0.4481 0.8417 0.046 Uiso calc R 1 1 . .
    C C24 0.42500(14) 0.54655(14) 0.73845(11) 0.0354(4) Uani d . 1 1 . .
    H H24 0.4866 0.5076 0.7104 0.042 Uiso calc R 1 1 . .
loop_
    _atom_site_aniso_label
    _atom_site_aniso_U_11
    _atom_site_aniso_U_22
    _atom_site_aniso_U_33
    _atom_site_aniso_U_12
    _atom_site_aniso_U_13
    _atom_site_aniso_U_23
    S1 0.0349(2) 0.0790(4) 0.1041(6) -0.0052(3) 0.0016(3) -0.0435(4)
    O1 0.0546(7) 0.0537(7) 0.0350(8) 0.0127(6) 0.0011(7) -0.0116(6)
    N8 0.0310(7) 0.0330(7) 0.0325(9) -0.0052(6) 0.0084(6) -0.0056(6)
    C2 0.0460(11) 0.0515(11) 0.0727(16) -0.0199(9) 0.0067(11) -0.0201(10)
    C3 0.0378(9) 0.0311(8) 0.0383(12) -0.0046(7) 0.0032(8) -0.0072(7)
    C4 0.0410(9) 0.0359(9) 0.0348(12) -0.0004(8) -0.0054(9) -0.0129(8)
    C5 0.0824(14) 0.0510(11) 0.0378(13) 0.0241(10) -0.0030(11) -0.0043(9)
    C6 0.0664(14) 0.0796(16) 0.085(2) 0.0312(12) -0.0363(13) -0.0339(14)
    C7 0.0305(8) 0.0311(8) 0.0293(10) -0.0030(7) 0.0062(7) -0.0028(7)
    C9 0.0353(8) 0.0343(8) 0.0222(10) -0.0076(7) 0.0031(8) 0.0042(7)
    C10 0.0392(9) 0.0390(9) 0.0449(13) -0.0053(8) 0.0005(9) -0.0058(8)
    C11 0.0577(12) 0.0432(10) 0.0518(15) -0.0085(9) -0.0048(11) -0.0117(9)
    C12 0.0549(12) 0.0532(12) 0.0490(15) -0.0191(10) -0.0154(10) -0.0005(10)
    C13 0.0380(9) 0.0556(12) 0.0508(14) -0.0110(9) -0.0100(9) 0.0116(10)
    C14 0.0399(9) 0.0402(9) 0.0379(12) -0.0031(8) 0.0022(9) 0.0073(8)
    C15 0.0303(8) 0.0294(8) 0.0337(11) -0.0061(7) 0.0067(8) -0.0040(7)
    C16 0.0391(8) 0.0338(9) 0.0364(12) 0.0022(7) 0.0077(8) -0.0008(8)
    C17 0.0424(9) 0.0331(9) 0.0336(11) -0.0021(7) 0.0118(9) -0.0048(7)
    C18 0.0591(11) 0.0453(10) 0.0440(13) 0.0128(9) 0.0188(10) -0.0016(9)
    C19 0.0763(14) 0.0537(11) 0.0440(14) 0.0113(11) 0.0299(12) -0.0060(10)
    C20 0.0856(15) 0.0481(11) 0.0354(12) 0.0026(11) 0.0228(12) -0.0021(9)
    C21 0.0627(12) 0.0381(9) 0.0371(12) 0.0003(9) 0.0097(10) -0.0001(8)
    C22 0.0419(9) 0.0314(8) 0.0336(11) -0.0044(7) 0.0082(8) -0.0027(7)
    C23 0.0382(9) 0.0347(9) 0.0432(13) 0.0030(7) 0.0078(9) 0.0023(8)
    C24 0.0325(8) 0.0356(9) 0.0398(12) 0.0012(7) 0.0114(8) 0.0000(8)
_geom_special_details
;
All e.s.d.'s (except the e.s.d. in the dihedral angle between two l.s. planes)
are estimated using the full covariance matrix. The cell e.s.d.'s are taken
into account individually in the estimation of e.s.d.'s in distances, angles
and torsion angles; correlations between e.s.d.'s in cell parameters are only
used when they are defined by crystal symmetry. An approximate (isotropic)
treatment of cell e.s.d.'s is used for estimating e.s.d.'s involving l.s.
planes.
;
loop_
    _geom_bond_atom_site_label_1
    _geom_bond_atom_site_label_2
    _geom_bond_site_symmetry_2
    _geom_bond_distance
    _geom_bond_publ_flag
    S1 C6 . 1.786(3) ?
    S1 C2 . 1.799(2) ?
    O1 C4 . 1.2190(18) ?
    N8 C9 . 1.398(2) ?
    N8 C7 . 1.4614(18) ?
    N8 H8 . 0.926(15) ?
    C2 C3 . 1.532(2) ?
    C2 H2A . 0.9900 ?
    C2 H2B . 0.9900 ?
    C3 C4 . 1.515(2) ?
    C3 C7 . 1.544(2) ?
    C3 H3 . 1.0000 ?
    C4 C5 . 1.500(2) ?
    C5 C6 . 1.542(3) ?
    C5 H5A . 0.9900 ?
    C5 H5B . 0.9900 ?
    C6 H6A . 0.9900 ?
    C6 H6B . 0.9900 ?
    C7 C15 . 1.517(2) ?
    C7 H7 . 1.0000 ?
    C9 C10 . 1.387(2) ?
    C9 C14 . 1.395(2) ?
    C10 C11 . 1.385(2) ?
    C10 H10 . 0.9500 ?
    C11 C12 . 1.373(3) ?
    C11 H11 . 0.9500 ?
    C12 C13 . 1.373(3) ?
    C12 H12 . 0.9500 ?
    C13 C14 . 1.379(2) ?
    C13 H13 . 0.9500 ?
    C14 H14 . 0.9500 ?
    C15 C16 . 1.372(2) ?
    C15 C24 . 1.413(2) ?
    C16 C17 . 1.416(2) ?
    C16 H16 . 0.9500 ?
    C17 C22 . 1.415(2) ?
    C17 C18 . 1.419(2) ?
    C18 C19 . 1.360(3) ?
    C18 H18 . 0.9500 ?
    C19 C20 . 1.397(3) ?
    C19 H19 . 0.9500 ?
    C20 C21 . 1.361(2) ?
    C20 H20 . 0.9500 ?
    C21 C22 . 1.419(2) ?
    C21 H21 . 0.9500 ?
    C22 C23 . 1.415(2) ?
    C23 C24 . 1.355(2) ?
    C23 H23 . 0.9500 ?
    C24 H24 . 0.9500 ?
loop_
    _geom_angle_atom_site_label_1
    _geom_angle_atom_site_label_2
    _geom_angle_atom_site_label_3
    _geom_angle_site_symmetry_1
    _geom_angle_site_symmetry_3
    _geom_angle
    _geom_angle_publ_flag
    C6 S1 C2 . . 96.89(10) ?
    C9 N8 C7 . . 120.55(12) ?
    C9 N8 H8 . . 113.1(10) ?
    C7 N8 H8 . . 111.8(9) ?
    C3 C2 S1 . . 113.67(13) ?
    C3 C2 H2A . . 108.8 ?
    S1 C2 H2A . . 108.8 ?
    C3 C2 H2B . . 108.8 ?
    S1 C2 H2B . . 108.8 ?
    H2A C2 H2B . . 107.7 ?
    C4 C3 C2 . . 110.49(16) ?
    C4 C3 C7 . . 110.36(12) ?
    C2 C3 C7 . . 112.62(13) ?
    C4 C3 H3 . . 107.7 ?
    C2 C3 H3 . . 107.7 ?
    C7 C3 H3 . . 107.7 ?
    O1 C4 C5 . . 121.02(17) ?
    O1 C4 C3 . . 121.42(15) ?
    C5 C4 C3 . . 117.49(15) ?
    C4 C5 C6 . . 111.66(17) ?
    C4 C5 H5A . . 109.3 ?
    C6 C5 H5A . . 109.3 ?
    C4 C5 H5B . . 109.3 ?
    C6 C5 H5B . . 109.3 ?
    H5A C5 H5B . . 107.9 ?
    C5 C6 S1 . . 113.05(16) ?
    C5 C6 H6A . . 109.0 ?
    S1 C6 H6A . . 109.0 ?
    C5 C6 H6B . . 109.0 ?
    S1 C6 H6B . . 109.0 ?
    H6A C6 H6B . . 107.8 ?
    N8 C7 C15 . . 113.57(13) ?
    N8 C7 C3 . . 106.28(12) ?
    C15 C7 C3 . . 111.80(12) ?
    N8 C7 H7 . . 108.3 ?
    C15 C7 H7 . . 108.3 ?
    C3 C7 H7 . . 108.3 ?
    C10 C9 C14 . . 118.27(15) ?
    C10 C9 N8 . . 122.46(14) ?
    C14 C9 N8 . . 119.17(14) ?
    C11 C10 C9 . . 120.08(16) ?
    C11 C10 H10 . . 120.0 ?
    C9 C10 H10 . . 120.0 ?
    C12 C11 C10 . . 121.29(18) ?
    C12 C11 H11 . . 119.4 ?
    C10 C11 H11 . . 119.4 ?
    C13 C12 C11 . . 118.89(17) ?
    C13 C12 H12 . . 120.6 ?
    C11 C12 H12 . . 120.6 ?
    C12 C13 C14 . . 120.76(17) ?
    C12 C13 H13 . . 119.6 ?
    C14 C13 H13 . . 119.6 ?
    C13 C14 C9 . . 120.70(16) ?
    C13 C14 H14 . . 119.7 ?
    C9 C14 H14 . . 119.7 ?
    C16 C15 C24 . . 118.46(15) ?
    C16 C15 C7 . . 120.95(14) ?
    C24 C15 C7 . . 120.59(13) ?
    C15 C16 C17 . . 121.78(15) ?
    C15 C16 H16 . . 119.1 ?
    C17 C16 H16 . . 119.1 ?
    C22 C17 C16 . . 118.82(14) ?
    C22 C17 C18 . . 118.67(16) ?
    C16 C17 C18 . . 122.51(16) ?
    C19 C18 C17 . . 120.67(17) ?
    C19 C18 H18 . . 119.7 ?
    C17 C18 H18 . . 119.7 ?
    C18 C19 C20 . . 120.71(17) ?
    C18 C19 H19 . . 119.6 ?
    C20 C19 H19 . . 119.6 ?
    C21 C20 C19 . . 120.40(18) ?
    C21 C20 H20 . . 119.8 ?
    C19 C20 H20 . . 119.8 ?
    C20 C21 C22 . . 120.76(18) ?
    C20 C21 H21 . . 119.6 ?
    C22 C21 H21 . . 119.6 ?
    C23 C22 C17 . . 118.42(15) ?
    C23 C22 C21 . . 122.78(16) ?
    C17 C22 C21 . . 118.79(15) ?
    C24 C23 C22 . . 121.16(15) ?
    C24 C23 H23 . . 119.4 ?
    C22 C23 H23 . . 119.4 ?
    C23 C24 C15 . . 121.34(14) ?
    C23 C24 H24 . . 119.3 ?
    C15 C24 H24 . . 119.3 ?
loop_
    _geom_torsion_atom_site_label_1
    _geom_torsion_atom_site_label_2
    _geom_torsion_atom_site_label_3
    _geom_torsion_atom_site_label_4
    _geom_torsion_site_symmetry_1
    _geom_torsion_site_symmetry_2
    _geom_torsion_site_symmetry_3
    _geom_torsion_site_symmetry_4
    _geom_torsion
    _geom_torsion_publ_flag
    C6 S1 C2 C3 . . . . 57.57(16) ?
    S1 C2 C3 C4 . . . . -59.40(17) ?
    S1 C2 C3 C7 . . . . 64.52(19) ?
    C2 C3 C4 O1 . . . . -121.46(17) ?
    C7 C3 C4 O1 . . . . 113.33(16) ?
    C2 C3 C4 C5 . . . . 55.62(19) ?
    C7 C3 C4 C5 . . . . -69.58(19) ?
    O1 C4 C5 C6 . . . . 121.38(19) ?
    C3 C4 C5 C6 . . . . -55.7(2) ?
    C4 C5 C6 S1 . . . . 59.1(2) ?
    C2 S1 C6 C5 . . . . -56.56(16) ?
    C9 N8 C7 C15 . . . . -56.27(19) ?
    C9 N8 C7 C3 . . . . -179.60(14) ?
    C4 C3 C7 N8 . . . . -54.62(17) ?
    C2 C3 C7 N8 . . . . -178.61(15) ?
    C4 C3 C7 C15 . . . . -179.05(13) ?
    C2 C3 C7 C15 . . . . 56.96(19) ?
    C7 N8 C9 C10 . . . . -34.1(2) ?
    C7 N8 C9 C14 . . . . 149.59(15) ?
    C14 C9 C10 C11 . . . . 1.6(2) ?
    N8 C9 C10 C11 . . . . -174.77(16) ?
    C9 C10 C11 C12 . . . . -0.8(3) ?
    C10 C11 C12 C13 . . . . -0.5(3) ?
    C11 C12 C13 C14 . . . . 1.0(3) ?
    C12 C13 C14 C9 . . . . -0.2(3) ?
    C10 C9 C14 C13 . . . . -1.1(2) ?
    N8 C9 C14 C13 . . . . 175.40(15) ?
    N8 C7 C15 C16 . . . . 135.46(15) ?
    C3 C7 C15 C16 . . . . -104.28(16) ?
    N8 C7 C15 C24 . . . . -44.72(19) ?
    C3 C7 C15 C24 . . . . 75.54(18) ?
    C24 C15 C16 C17 . . . . -1.5(2) ?
    C7 C15 C16 C17 . . . . 178.33(14) ?
    C15 C16 C17 C22 . . . . 1.6(2) ?
    C15 C16 C17 C18 . . . . -178.03(16) ?
    C22 C17 C18 C19 . . . . -0.7(3) ?
    C16 C17 C18 C19 . . . . 178.91(18) ?
    C17 C18 C19 C20 . . . . 0.7(3) ?
    C18 C19 C20 C21 . . . . 0.2(3) ?
    C19 C20 C21 C22 . . . . -1.1(3) ?
    C16 C17 C22 C23 . . . . -0.4(2) ?
    C18 C17 C22 C23 . . . . 179.22(15) ?
    C16 C17 C22 C21 . . . . -179.83(15) ?
    C18 C17 C22 C21 . . . . -0.2(2) ?
    C20 C21 C22 C23 . . . . -178.28(17) ?
    C20 C21 C22 C17 . . . . 1.1(3) ?
    C17 C22 C23 C24 . . . . -0.8(2) ?
    C21 C22 C23 C24 . . . . 178.61(17) ?
    C22 C23 C24 C15 . . . . 0.9(2) ?
    C16 C15 C24 C23 . . . . 0.3(2) ?
    C7 C15 C24 C23 . . . . -179.57(15) ?
loop_
    _geom_hbond_atom_site_label_D
    _geom_hbond_atom_site_label_H
    _geom_hbond_atom_site_label_A
    _geom_hbond_site_symmetry_A
    _geom_hbond_distance_DH
    _geom_hbond_distance_HA
    _geom_hbond_distance_DA
    _geom_hbond_angle_DHA
    N8 H8 O1 3_666 0.926(15) 2.121(16) 3.0450(18) 175.4(13)
_iucr_refine_instructions_details
;
TITL besis1 in P 21/n
CELL 0.71073 10.8049 10.5497 16.4936 90 97.141 90
ZERR 4 0.001 0.0015 0.0016 0 0.008 0
LATT 1
SYMM 0.5-X,0.5+Y,0.5-Z
SFAC C H N O S
UNIT 88 84 4 4 4
EQIV $1 1-X,1-Y,1-Z
L.S. 10
PLAN  10
SIZE 0.36 0.45 0.45
TEMP -80
HTAB  N8 O1_$1
BOND $H
CONF
fmap 2
acta 50.0
MERG 2
OMIT -1 1 1
OMIT 0 1 1
OMIT 1 1 0
REM <HKL>E:/xray/Auswaerts/Mesbah/mn20/pub/besis1/besis1.hkc</HKL>
WGHT    0.039900
FVAR       0.88343
S1    5    0.065637    0.684617    0.530562    11.00000    0.03489    0.07905 =
         0.10409   -0.04354    0.00162   -0.00518
O1    4    0.388838    0.559921    0.422558    11.00000    0.05459    0.05372 =
         0.03502   -0.01164    0.00115    0.01269
N8    3    0.489324    0.696930    0.596185    11.00000    0.03102    0.03297 =
         0.03254   -0.00565    0.00843   -0.00518
H8    2    0.528202    0.620563    0.587972    11.00000    0.03301
C2    1    0.166543    0.550957    0.555761    11.00000    0.04601    0.05152 =
         0.07273   -0.02008    0.00672   -0.01988
AFIX  23
H2A   2    0.158416    0.523740    0.612299    11.00000   -1.20000
H2B   2    0.138642    0.479792    0.518820    11.00000   -1.20000
AFIX   0
C3    1    0.304174    0.578319    0.549098    11.00000    0.03776    0.03110 =
         0.03835   -0.00719    0.00320   -0.00458
AFIX  13
H3    2    0.351663    0.497721    0.561050    11.00000   -1.20000
AFIX   0
C4    1    0.320895    0.618451    0.462963    11.00000    0.04096    0.03591 =
         0.03485   -0.01294   -0.00544   -0.00040
C5    1    0.245847    0.729356    0.427537    11.00000    0.08237    0.05099 =
         0.03776   -0.00426   -0.00296    0.02406
AFIX  23
H5A   2    0.261755    0.742396    0.370298    11.00000   -1.20000
H5B   2    0.272776    0.806723    0.458842    11.00000   -1.20000
AFIX   0
C6    1    0.105010    0.708901    0.429692    11.00000    0.06644    0.07961 =
         0.08470   -0.03395   -0.03631    0.03120
AFIX  23
H6A   2    0.077558    0.634369    0.395649    11.00000   -1.20000
H6B   2    0.059138    0.783782    0.405468    11.00000   -1.20000
AFIX   0
C7    1    0.360025    0.678831    0.611205    11.00000    0.03047    0.03111 =
         0.02928   -0.00283    0.00620   -0.00302
AFIX  13
H7    2    0.314128    0.760309    0.599109    11.00000   -1.20000
AFIX   0
C9    1    0.566705    0.782474    0.643294    11.00000    0.03535    0.03428 =
         0.02217    0.00423    0.00313   -0.00764
C10   1    0.522290    0.894327    0.673086    11.00000    0.03918    0.03899 =
         0.04490   -0.00585    0.00048   -0.00528
AFIX  43
H10   2    0.435375    0.911846    0.665573    11.00000   -1.20000
AFIX   0
C11   1    0.604496    0.980551    0.713789    11.00000    0.05765    0.04325 =
         0.05177   -0.01167   -0.00480   -0.00855
AFIX  43
H11   2    0.573137    1.057390    0.733292    11.00000   -1.20000
AFIX   0
C12   1    0.730453    0.957121    0.726501    11.00000    0.05492    0.05320 =
         0.04899   -0.00050   -0.01539   -0.01913
AFIX  43
H12   2    0.786033    1.017235    0.754133    11.00000   -1.20000
AFIX   0
C13   1    0.774699    0.845346    0.698599    11.00000    0.03805    0.05563 =
         0.05075    0.01161   -0.00999   -0.01102
AFIX  43
H13   2    0.861492    0.827517    0.707817    11.00000   -1.20000
AFIX   0
C14   1    0.694577    0.758665    0.657343    11.00000    0.03987    0.04024 =
         0.03790    0.00729    0.00215   -0.00313
AFIX  43
H14   2    0.726809    0.681935    0.638292    11.00000   -1.20000
AFIX   0
C15   1    0.346839    0.640646    0.698376    11.00000    0.03029    0.02943 =
         0.03366   -0.00400    0.00673   -0.00614
C16   1    0.258858    0.696137    0.740052    11.00000    0.03914    0.03379 =
         0.03645   -0.00081    0.00766    0.00220
AFIX  43
H16   2    0.207198    0.760935    0.714117    11.00000   -1.20000
AFIX   0
C17   1    0.242952    0.659444    0.820696    11.00000    0.04243    0.03311 =
         0.03356   -0.00484    0.01180   -0.00214
C18   1    0.149889    0.713115    0.863771    11.00000    0.05908    0.04531 =
         0.04400   -0.00163    0.01875    0.01281
AFIX  43
H18   2    0.096499    0.777206    0.838623    11.00000   -1.20000
AFIX   0
C19   1    0.136370    0.673725    0.940682    11.00000    0.07627    0.05375 =
         0.04405   -0.00600    0.02987    0.01126
AFIX  43
H19   2    0.073007    0.709911    0.968468    11.00000   -1.20000
AFIX   0
C20   1    0.214641    0.580638    0.979263    11.00000    0.08556    0.04808 =
         0.03539   -0.00213    0.02284    0.00261
AFIX  43
H20   2    0.203950    0.553831    1.032938    11.00000   -1.20000
AFIX   0
C21   1    0.306104    0.528124    0.940435    11.00000    0.06274    0.03815 =
         0.03711   -0.00007    0.00968    0.00027
AFIX  43
H21   2    0.359729    0.465998    0.967681    11.00000   -1.20000
AFIX   0
C22   1    0.322311    0.565079    0.859729    11.00000    0.04189    0.03141 =
         0.03365   -0.00269    0.00824   -0.00441
C23   1    0.413912    0.510756    0.816105    11.00000    0.03818    0.03473 =
         0.04322    0.00232    0.00776    0.00304
AFIX  43
H23   2    0.468589    0.448094    0.841722    11.00000   -1.20000
AFIX   0
C24   1    0.424999    0.546549    0.738448    11.00000    0.03254    0.03555 =
         0.03980   -0.00004    0.01140    0.00117
AFIX  43
H24   2    0.486566    0.507595    0.710369    11.00000   -1.20000
HKLF 4
REM  besis1 in P 21/n
REM R1 =  0.0327 for   1939 Fo > 4sig(Fo)  and  0.0573 for all   3244 data
REM    230 parameters refined using      0 restraints
END
WGHT      0.0399      0.0000
REM Highest difference peak  0.231,  deepest hole -0.368,  1-sigma level  0.031
Q1    1   0.0828  0.7145  0.4832  11.00000  0.05    0.23
Q2    1   0.3115  0.6203  0.8495  11.00000  0.05    0.14
Q3    1   0.3610  0.5363  0.8373  11.00000  0.05    0.14
Q4    1   0.2596  0.5777  0.8328  11.00000  0.05    0.14
Q5    1   0.3248  0.6268  0.5771  11.00000  0.05    0.13
Q6    1   0.2398  0.5695  0.5570  11.00000  0.05    0.13
Q7    1   0.3611  0.6645  0.6579  11.00000  0.05    0.13
Q8    1   0.5316  0.7443  0.6185  11.00000  0.05    0.12
Q9    1   0.4236  0.6884  0.6042  11.00000  0.05    0.12
Q10   1   0.1844  0.6657  0.8345  11.00000  0.05    0.11
;
data_global
_journal_date_recd_electronic     2012-01-17
_journal_date_accepted     2012-02-10
_journal_name_full     'Acta Crystallographica, Section E'
_journal_year     2012
_journal_volume     68
_journal_issue      3
_journal_page_first     o749
_journal_page_last     o749
_journal_paper_category     QO
_journal_paper_doi     10.1107/S1600536812005983
_journal_coeditor_code     FJ2509
_publ_contact_author_name     'Klaus Harms'
_publ_contact_author_address
;
Fachbereich Chemie
Philipps Universit\"at Marburg
Hans Meerwein Strasse
D-35032 Marburg
Germany
;
_publ_contact_author_email     harms@chemie.uni-marburg.de
_publ_contact_author_fax     ?
_publ_contact_author_phone     '++49-6421-2827029'
_publ_section_title
;
<i>rac</i>-3-[(Anilino)(naphthalen-2-yl)methyl]thian-4-one
;
loop_
    _publ_author_name
    _publ_author_address
    'Harms, Klaus'
;
Fachbereich Chemie
Philipps Universit\"at Marburg
Hans Meerwein Strasse
Marburg
D-35032
Germany
;
    'Abaee, M. Saeed'
;
Department of Organic Chemistry
Chemistry and Chemical Engineering Research Center of Iran
PO Box 14335-186
Tehran
Iran
;
    'Mojtahedi, Mohammad M.'
;
Department of Organic Chemistry
Chemistry and Chemical Engineering Research Center of Iran
PO Box 14335-186
Tehran
Iran
;
    'Mesbah, A. Wahid'
;
Department of Organic Chemistry
Chemistry and Chemical Engineering Research Center of Iran
PO Box 14335-186
Tehran
Iran
;
