# Supplementary material for: rac-3-[(Anilino)(naphthalen-2-yl)­methyl]thian-4-one
Source: Acta Crystallogr Sect E Struct Rep Online. 2012 Feb 17;68(Pt 3):o749. doi: 10.1107/S1600536812005983 (PMC3295517; doi:10.1107/S1600536812005983)
Supplement: Supplementary file 2 [file e-68-0o749-Isup2.hkl]

# 
# h,k,l, Fc-squared, Fo-squared, sigma(Fo-squared) and status flag 
# 
data_I
_shelx_title ' besis1 in P 21/n' 
_shelx_refln_list_code          4 
_shelx_F_calc_maximum      111.37 
_exptl_crystal_F_000       736.00 
_reflns_d_resolution_high  0.8272 
 
loop_ 
 _symmetry_equiv_pos_as_xyz 
 'x, y, z' 
 '-x+1/2, y+1/2, -z+1/2' 
 '-x, -y, -z' 
 'x-1/2, -y-1/2, z-1/2' 
 
_cell_length_a    10.8049 
_cell_length_b    10.5497 
_cell_length_c    16.4936 
_cell_angle_alpha  90.000 
_cell_angle_beta   97.141 
_cell_angle_gamma  90.000 
 
_shelx_F_squared_multiplier     1.000 
 
loop_ 
 _refln_index_h 
 _refln_index_k 
 _refln_index_l 
 _refln_F_squared_calc 
 _refln_F_squared_meas 
 _refln_F_squared_sigma 
 _refln_observed_status 
   2   0   0     7968.97     8852.72     86.01 o 
   4   0   0      113.60      115.78     10.87 o 
   6   0   0      736.92      708.05     17.45 o 
   8   0   0      255.86      256.84     13.04 o 
  10   0   0       47.87       43.15     10.49 o 
  12   0   0      196.07      216.12     15.03 o 
   2   1   0     3403.46     3436.24     50.09 o 
   3   1   0     1852.26     1989.24     33.45 o 
   4   1   0     3922.12     3532.30     41.45 o 
   5   1   0       98.79       98.20      9.53 o 
   6   1   0      341.40      323.20     12.72 o 
   7   1   0       19.08       15.48      8.82 o 
   8   1   0       62.40       73.48     10.81 o 
   9   1   0        2.80       -0.04      9.33 o 
  10   1   0      204.09      195.43     11.99 o 
  11   1   0      102.10      102.12     13.16 o 
  12   1   0       85.96       93.09     14.61 o 
   0   2   0     1219.15      875.30     26.48 o 
   2   2   0       98.24       83.29     12.25 o 
   3   2   0      609.09      543.27     17.82 o 
   4   2   0     1052.75     1026.34     21.14 o 
   5   2   0      219.84      207.67     11.90 o 
   6   2   0      175.85      163.20     10.47 o 
   7   2   0       39.77       32.92      9.21 o 
   8   2   0       26.02       31.08     10.47 o 
   9   2   0        1.57        1.67      8.99 o 
  10   2   0      400.49      401.40     14.12 o 
  11   2   0      162.11      173.09     12.90 o 
  12   2   0        0.15       -0.33     13.25 o 
   1   3   0     3487.43     3416.27     41.27 o 
   2   3   0     8249.50     8750.01     61.30 o 
   3   3   0      305.35      295.32     13.38 o 
   4   3   0        0.41        0.46      7.53 o 
   5   3   0     1805.19     1837.81     25.47 o 
   6   3   0        8.20       10.40      8.84 o 
   7   3   0     1349.01     1327.49     21.44 o 
   8   3   0      104.67       99.20     10.44 o 
   9   3   0      344.56      337.02     12.63 o 
  10   3   0      473.65      477.61     15.15 o 
  11   3   0       19.07       12.81     11.71 o 
  12   3   0        0.68        0.23     13.77 o 
   0   4   0     1893.45     1889.40     27.50 o 
   1   4   0       26.74       21.31      7.50 o 
   2   4   0        0.60        2.00      7.93 o 
   3   4   0      989.18      976.13     19.89 o 
   4   4   0      176.54      196.80     11.31 o 
   5   4   0      881.70      924.81     17.67 o 
   6   4   0      314.33      312.25     12.54 o 
   7   4   0       64.76       67.20     10.33 o 
   8   4   0       38.16       43.17      9.94 o 
   9   4   0      300.41      287.60     12.29 o 
  10   4   0       77.56       72.20     11.92 o 
  11   4   0      302.88      316.00     15.20 o 
  12   4   0        0.81        4.89     14.21 o 
   1   5   0      533.95      502.90     15.21 o 
   2   5   0        1.10        1.50      8.09 o 
   3   5   0     1029.72     1122.80     20.00 o 
   4   5   0     1432.28     1438.00     21.71 o 
   5   5   0      525.69      518.85     13.65 o 
   6   5   0        3.73        4.33      9.55 o 
   7   5   0      460.96      478.85     14.38 o 
   8   5   0       72.46       72.91      9.93 o 
   9   5   0      351.31      352.89     13.40 o 
  10   5   0       80.82       80.93     12.44 o 
  11   5   0        0.19        2.49     13.71 o 
   0   6   0      361.65      335.73     12.57 o 
   1   6   0     3355.49     3622.80     32.46 o 
   2   6   0      305.11      290.96     11.88 o 
   3   6   0      813.83      844.69     16.58 o 
   4   6   0       91.25       89.69      9.10 o 
   5   6   0      225.53      242.62     12.20 o 
   6   6   0      372.63      371.87     12.31 o 
   7   6   0       31.37       26.50      8.87 o 
   8   6   0       64.89       65.81     10.53 o 
   9   6   0       58.09       46.26     12.63 o 
  10   6   0      117.63      111.12     13.09 o 
  11   6   0       50.29       68.63     15.53 o 
   1   7   0      104.15      132.32     10.03 o 
   2   7   0        8.11        3.60      7.83 o 
   3   7   0      153.26      153.94      9.74 o 
   4   7   0       45.97       46.87      9.49 o 
   5   7   0        1.36       -0.45      7.44 o 
   6   7   0        0.13       -0.44      8.89 o 
   7   7   0       16.78       12.79      8.48 o 
   8   7   0        5.50        5.52     10.53 o 
   9   7   0       88.50       92.10     12.88 o 
  10   7   0       67.27       74.80     13.92 o 
   0   8   0     1428.49     1470.95     19.60 o 
   1   8   0       79.26       78.47      8.75 o 
   2   8   0       22.00       23.54      8.19 o 
   3   8   0        5.54        1.69      9.15 o 
   4   8   0        3.10        0.65      9.02 o 
   5   8   0       13.82       15.30      7.39 o 
   6   8   0       46.31       54.35     10.89 o 
   7   8   0       90.74       84.46     11.65 o 
   8   8   0        0.02        0.37     11.16 o 
   9   8   0        1.22       -0.77     13.02 o 
  10   8   0       34.93       47.28     14.65 o 
   1   9   0      113.88      128.30     10.15 o 
   2   9   0       73.54       70.59     10.10 o 
   3   9   0       20.07       15.30      9.02 o 
   4   9   0      124.96      138.92     10.57 o 
   5   9   0        0.83       -0.91      9.02 o 
   6   9   0        0.92        5.38     11.28 o 
   7   9   0        5.51        4.51     11.29 o 
   8   9   0        3.18        5.25     13.21 o 
   9   9   0        3.00        4.38     14.18 o 
   0  10   0        1.30        5.95      9.17 o 
   1  10   0        1.07        5.46      9.75 o 
   2  10   0      389.64      397.49     14.62 o 
   3  10   0        2.05        3.37     11.12 o 
   4  10   0       21.60       20.39     11.20 o 
   5  10   0        0.04       -1.35     10.60 o 
   6  10   0        0.63       -2.23     11.42 o 
   7  10   0        2.01        5.82     12.74 o 
   1  11   0       11.34       10.19     11.06 o 
   2  11   0       50.55       45.52     12.06 o 
   3  11   0        9.02       11.24     10.57 o 
   4  11   0       17.21       17.02     11.65 o 
   5  11   0       24.70       18.45     12.44 o 
   6  11   0        2.85        4.96     13.06 o 
   0  12   0        7.79        4.72     13.26 o 
   1  12   0       19.72       13.56     12.26 o 
   2  12   0       33.66       29.37     11.83 o 
   3  12   0       49.87       38.73     12.54 o 
   4  12   0        0.70        8.55     10.67 o 
 -11   0   1      339.54      336.02     14.86 o 
  -9   0   1      369.66      352.73     12.58 o 
  -7   0   1      551.13      546.85     14.77 o 
  -5   0   1     3487.19     3728.85     36.56 o 
  -3   0   1     3422.18     3297.57     41.85 o 
  -1   0   1       54.58       25.66     15.89 o 
   1   0   1     5145.92     5456.80    112.92 o 
   3   0   1      459.01      472.15     19.69 o 
   5   0   1      104.78       97.25      9.73 o 
   7   0   1     2048.33     2040.66     26.20 o 
   9   0   1      737.58      734.55     16.46 o 
  11   0   1      361.28      375.03     15.29 o 
 -12   1   1        0.00        1.45     12.83 o 
 -11   1   1       23.50       31.56     11.38 o 
 -10   1   1        4.94        8.71      8.96 o 
  -9   1   1       40.98       49.93      9.73 o 
  -8   1   1        5.29        4.39      9.44 o 
  -7   1   1       30.38       22.29      8.71 o 
  -6   1   1       26.59       23.59      8.76 o 
  -5   1   1     1269.73     1156.27     20.85 o 
  -4   1   1     2451.30     2263.47     31.56 o 
  -3   1   1     2788.97     2770.62     37.32 o 
  -2   1   1     1326.83     1319.22     30.75 o 
   1   1   1      277.39      264.69     22.53 o 
   2   1   1     7753.47     8437.27     82.72 o 
   3   1   1     1519.32     1537.10     31.37 o 
   4   1   1      226.74      207.03     12.89 o 
   5   1   1       47.75       24.33      8.15 o 
   6   1   1      167.06      192.35     11.92 o 
   7   1   1        6.26        8.61      9.46 o 
   8   1   1       76.89       73.65     10.87 o 
   9   1   1       24.71       27.51      9.38 o 
  10   1   1       40.34       44.77     10.44 o 
  11   1   1      173.70      205.09     13.67 o 
  12   1   1       18.09       15.08     13.81 o 
 -12   2   1      250.58      264.90     16.22 o 
 -11   2   1        9.50        7.09     11.47 o 
 -10   2   1       20.79       20.01      9.61 o 
  -9   2   1      660.50      648.35     15.35 o 
  -8   2   1       32.72       39.30      9.39 o 
  -7   2   1     1734.75     1699.42     22.97 o 
  -6   2   1       15.78        5.25      8.82 o 
  -5   2   1     1579.52     1680.54     24.43 o 
  -4   2   1     2903.80     2598.10     31.88 o 
  -3   2   1      311.60      279.12     13.35 o 
  -2   2   1       22.00       19.32     10.74 o 
  -1   2   1       16.99       15.39     10.97 o 
   0   2   1     2096.56     2006.14     38.94 o 
   1   2   1       42.43       44.76     11.21 o 
   2   2   1     2689.26     2832.45     41.73 o 
   3   2   1     1930.44     1808.81     30.96 o 
   4   2   1      692.05      612.93     17.73 o 
   5   2   1      744.27      780.27     18.48 o 
   6   2   1      466.44      482.55     15.29 o 
   7   2   1       91.02       93.20     10.60 o 
   8   2   1       81.18       82.44     10.90 o 
   9   2   1      423.96      423.52     13.61 o 
  10   2   1      600.13      609.58     16.04 o 
  11   2   1       31.32       18.71     12.26 o 
  12   2   1        2.92        9.03     12.66 o 
 -12   3   1        9.07       10.81     13.79 o 
 -11   3   1        2.14       -7.11     11.19 o 
 -10   3   1       21.29       16.49      9.25 o 
  -9   3   1      156.26      160.88     10.97 o 
  -8   3   1     1531.79     1549.19     21.56 o 
  -7   3   1       57.64       58.91      9.10 o 
  -6   3   1        2.49        3.70      8.71 o 
  -5   3   1     1016.99     1062.76     19.77 o 
  -4   3   1      242.90      233.24     12.11 o 
  -3   3   1      262.60      246.61     12.12 o 
  -2   3   1     3310.63     3141.14     37.17 o 
  -1   3   1      252.15      232.25     13.17 o 
   0   3   1     3663.06     3608.57     42.36 o 
   1   3   1      179.12      178.70     12.85 o 
   2   3   1       35.13       37.00      9.39 o 
   3   3   1      489.60      466.08     15.70 o 
   4   3   1        7.25        6.18      7.71 o 
   5   3   1     1387.72     1407.88     23.20 o 
   6   3   1      455.12      428.38     14.09 o 
   7   3   1       13.42       14.82      9.98 o 
   8   3   1        4.69        6.51      9.55 o 
   9   3   1        6.63        6.48      9.37 o 
  10   3   1       13.72        8.02     10.29 o 
  11   3   1        0.23        1.27     12.36 o 
  12   3   1       41.98       44.97     14.54 o 
 -12   4   1       17.05       13.76     14.91 o 
 -11   4   1       18.82       15.12     12.92 o 
 -10   4   1       17.48       10.60     11.99 o 
  -9   4   1        1.88        1.69      9.29 o 
  -8   4   1     2817.23     2754.66     27.04 o 
  -7   4   1       82.81       86.57     10.35 o 
  -6   4   1      349.56      340.90     12.70 o 
  -5   4   1      307.44      327.32     12.94 o 
  -4   4   1      571.86      541.95     15.48 o 
  -3   4   1      141.99      149.99     11.67 o 
  -2   4   1      291.97      248.77     11.52 o 
  -1   4   1       22.22       24.04      8.19 o 
   0   4   1      991.31      858.98     20.03 o 
   1   4   1     1031.75     1003.42     20.85 o 
   2   4   1      101.34       71.41      8.41 o 
   3   4   1      846.61      819.35     18.58 o 
   4   4   1     2075.62     1978.24     26.39 o 
   5   4   1       18.71       15.88      9.07 o 
   6   4   1      269.20      285.55     12.54 o 
   7   4   1       13.63       14.85      9.98 o 
   8   4   1        8.90        6.85      9.32 o 
   9   4   1        0.07        4.63     10.29 o 
  10   4   1      194.20      205.57     13.76 o 
  11   4   1        0.00        1.38     13.40 o 
  12   4   1        5.86        8.34     14.70 o 
 -11   5   1       75.71       67.29     13.54 o 
 -10   5   1       21.01       28.24     10.92 o 
  -9   5   1      245.26      231.17     11.94 o 
  -8   5   1      243.79      231.38     11.02 o 
  -7   5   1     1891.94     1842.16     22.54 o 
  -6   5   1       93.53       87.92     10.24 o 
  -5   5   1       13.63       24.20      8.87 o 
  -4   5   1       28.51       29.35      8.82 o 
  -3   5   1      210.91      213.66     11.48 o 
  -2   5   1      168.60      164.94     10.83 o 
  -1   5   1      201.96      200.28     12.29 o 
   0   5   1      283.16      268.27     12.67 o 
   1   5   1      238.06      229.03     12.56 o 
   2   5   1     2121.72     2307.62     28.02 o 
   3   5   1        0.46        1.72      8.58 o 
   4   5   1      939.55      959.55     18.31 o 
   5   5   1      110.44      103.06     10.31 o 
   6   5   1      179.57      181.02     11.58 o 
   7   5   1      185.07      187.47     11.65 o 
   8   5   1      124.43      138.13     10.76 o 
   9   5   1       48.24       49.06     11.17 o 
  10   5   1       37.81       35.76     11.60 o 
  11   5   1        9.73       12.95     13.49 o 
 -11   6   1        0.16       -2.43     14.17 o 
 -10   6   1      115.97      112.64     13.43 o 
  -9   6   1       15.69        7.84     11.34 o 
  -8   6   1       10.27        9.33     10.08 o 
  -7   6   1     1302.83     1320.08     19.30 o 
  -6   6   1       30.81       30.16      7.33 o 
  -5   6   1      104.09       99.30     10.19 o 
  -4   6   1      251.56      267.88     11.30 o 
  -3   6   1       35.89       32.75      8.51 o 
  -2   6   1       12.60       15.94      9.17 o 
  -1   6   1     1481.57     1452.70     21.90 o 
   0   6   1      269.72      263.92     12.61 o 
   1   6   1        5.70        1.85      9.51 o 
   2   6   1      234.24      254.65     11.42 o 
   3   6   1       64.71       59.44      9.60 o 
   4   6   1       11.67       14.66      7.43 o 
   5   6   1       22.38       20.01      9.78 o 
   6   6   1      427.86      460.51     14.00 o 
   7   6   1      653.17      661.18     15.66 o 
   8   6   1       11.44        9.35      9.58 o 
   9   6   1       99.84       95.98     12.53 o 
  10   6   1      127.99      121.63     13.85 o 
  11   6   1       88.83       82.59     15.23 o 
 -10   7   1        8.22       12.62     13.07 o 
  -9   7   1        1.20       -2.19     11.16 o 
  -8   7   1      149.02      125.54     12.33 o 
  -7   7   1        2.09        1.95     10.19 o 
  -6   7   1      771.49      776.96     15.59 o 
  -5   7   1       23.66       19.53      9.11 o 
  -4   7   1       22.44       24.90      8.14 o 
  -3   7   1      513.92      522.48     13.42 o 
  -2   7   1      105.33      117.48      9.26 o 
  -1   7   1        0.50       -0.59      7.65 o 
   0   7   1      272.78      269.74     10.96 o 
   1   7   1       26.79       45.24      9.07 o 
   2   7   1        0.51        3.50      7.46 o 
   3   7   1      871.74      890.33     17.28 o 
   4   7   1        1.95       -1.95      9.01 o 
   5   7   1      249.96      259.31     11.57 o 
   6   7   1       60.97       60.95      9.96 o 
   7   7   1       35.66       33.98      8.25 o 
   8   7   1        0.79        1.36     11.12 o 
   9   7   1       11.44       13.50     12.30 o 
  10   7   1       26.65       27.98     14.27 o 
 -10   8   1        6.88       12.33     13.52 o 
  -9   8   1      169.02      173.09     13.77 o 
  -8   8   1       27.58       22.50     12.26 o 
  -7   8   1       27.73       31.26     12.19 o 
  -6   8   1      359.21      345.07     13.24 o 
  -5   8   1       26.07       29.85      9.15 o 
  -4   8   1        7.89        7.83      8.29 o 
  -3   8   1       11.24        8.00      9.19 o 
  -2   8   1        0.11       -0.79      8.83 o 
  -1   8   1      386.91      395.27     12.60 o 
   0   8   1      212.56      227.16     11.21 o 
   1   8   1      137.63      144.29      9.64 o 
   2   8   1      269.72      260.13     11.90 o 
   3   8   1       14.86       13.57      8.24 o 
   4   8   1       85.43       88.18      9.90 o 
   5   8   1        7.49        6.55      8.30 o 
   6   8   1      169.44      160.74     12.22 o 
   7   8   1      282.97      291.18     13.58 o 
   8   8   1       47.39       44.45     11.79 o 
   9   8   1      219.81      252.47     15.86 o 
  -9   9   1        5.98        5.00     13.21 o 
  -8   9   1      109.58      113.92     13.44 o 
  -7   9   1       11.11       16.45     10.40 o 
  -6   9   1        0.96        2.79     11.72 o 
  -5   9   1      298.79      324.85     13.38 o 
  -4   9   1        1.06        4.42     10.22 o 
  -3   9   1      322.17      339.80     12.77 o 
  -2   9   1      340.96      345.59     12.89 o 
  -1   9   1        2.92        4.24      9.11 o 
   0   9   1       57.86       50.01      9.03 o 
   1   9   1      143.55      146.45     10.57 o 
   2   9   1       61.99       54.93      9.58 o 
   3   9   1        0.44        0.12      8.33 o 
   4   9   1      340.74      344.45     13.34 o 
   5   9   1        0.01        1.67     11.19 o 
   6   9   1       36.07       36.94     11.28 o 
   7   9   1        2.46        3.49     12.54 o 
   8   9   1        0.88        5.88     13.44 o 
   9   9   1       58.22       62.36     14.99 o 
  -8  10   1       10.71       12.99     12.51 o 
  -7  10   1      178.77      188.69     14.31 o 
  -6  10   1       25.44       25.47     10.48 o 
  -5  10   1       63.71       62.99     11.81 o 
  -4  10   1       30.95       24.86     10.42 o 
  -3  10   1       66.36       51.89     10.26 o 
  -2  10   1       14.32        6.32      9.40 o 
  -1  10   1        3.98        6.51     10.14 o 
   0  10   1      203.43      200.38     12.65 o 
   1  10   1       28.53       19.58     10.99 o 
   2  10   1       20.35       17.31     11.02 o 
   3  10   1       79.80       86.65     12.42 o 
   4  10   1      137.41      127.18     12.75 o 
   5  10   1      192.85      200.04     13.44 o 
   6  10   1        1.27       -2.32     12.49 o 
   7  10   1        0.34        7.84     13.49 o 
  -6  11   1        3.10        6.46     13.15 o 
  -5  11   1        0.42       -1.13     10.39 o 
  -4  11   1        3.34       -2.93     11.33 o 
  -3  11   1        3.15        1.51     11.88 o 
  -2  11   1       73.98       67.08     10.20 o 
  -1  11   1       83.69       76.87     10.12 o 
   0  11   1       13.37       18.78     10.76 o 
   1  11   1       50.75       45.23     11.20 o 
   2  11   1        4.10        8.99     11.25 o 
   3  11   1      128.77      106.11     12.51 o 
   4  11   1        0.03        1.72     11.43 o 
   5  11   1       21.35       21.80     12.57 o 
   6  11   1       16.27       20.33     13.34 o 
  -4  12   1        0.86       -6.51     12.39 o 
  -3  12   1       44.90       34.36     12.44 o 
  -2  12   1       15.00        7.64     12.30 o 
  -1  12   1        5.42        0.54     12.85 o 
   0  12   1        2.90       -3.73     12.36 o 
   1  12   1        0.18        6.56     12.34 o 
   2  12   1        1.58        6.19     10.76 o 
   3  12   1       37.89       34.16     13.40 o 
   4  12   1       67.02       54.98     13.06 o 
 -12   0   2        6.22       14.70     12.93 o 
 -10   0   2      340.25      317.09     12.42 o 
  -8   0   2     1537.82     1543.77     22.17 o 
  -6   0   2     2724.08     2925.60     30.28 o 
  -4   0   2      172.69      168.47     11.15 o 
  -2   0   2     1862.11     2002.18     37.58 o 
   0   0   2     1692.02     1751.18     72.50 o 
   2   0   2      190.02      199.32     19.51 o 
   4   0   2     3267.67     3129.54     41.72 o 
   6   0   2       71.28       62.49     10.22 o 
   8   0   2      315.21      303.96     13.62 o 
  10   0   2      486.59      498.29     15.27 o 
  12   0   2      124.20      110.45     14.67 o 
 -12   1   2      273.32      278.70     14.77 o 
 -11   1   2       21.62       26.91     11.54 o 
 -10   1   2       88.83       82.81     10.60 o 
  -9   1   2       40.20       32.51      8.78 o 
  -8   1   2       72.58       65.59      9.57 o 
  -7   1   2        4.57        2.26      8.55 o 
  -6   1   2       84.32      123.21     10.43 o 
  -5   1   2       74.53       90.84     10.14 o 
  -4   1   2      146.32      118.69      9.35 o 
  -3   1   2       17.51       11.19      8.12 o 
  -2   1   2       13.39       14.31     10.67 o 
  -1   1   2        0.37        1.11     11.80 o 
   0   1   2     1494.23     1501.21     45.76 o 
   1   1   2     1312.77     1364.64     44.35 o 
   2   1   2     9553.14    10529.46     95.09 o 
   3   1   2       75.43       76.40     11.39 o 
   4   1   2     3634.74     3459.88     43.12 o 
   5   1   2      475.15      448.98     16.00 o 
   6   1   2      333.92      294.56     13.92 o 
   7   1   2      487.10      478.41     15.88 o 
   8   1   2      421.81      424.06     15.22 o 
   9   1   2      443.93      436.70     14.71 o 
  10   1   2       74.49       73.88     11.11 o 
  11   1   2        0.04       -0.78     11.97 o 
  12   1   2      294.28      309.86     16.52 o 
 -12   2   2        0.07       -1.95     12.72 o 
 -11   2   2       69.61       70.92     11.98 o 
 -10   2   2      165.10      157.08     11.42 o 
  -9   2   2       46.53       52.92      9.55 o 
  -8   2   2      214.49      210.25     11.72 o 
  -7   2   2     1075.57     1058.26     18.19 o 
  -6   2   2       71.85       68.11      9.32 o 
  -5   2   2        0.35        3.50      8.43 o 
  -4   2   2       92.72       92.86      9.02 o 
  -3   2   2      509.17      446.66     15.52 o 
  -2   2   2       22.50       16.62      9.02 o 
  -1   2   2      165.71      160.86     13.74 o 
   0   2   2     1433.71     1403.48     32.90 o 
   1   2   2      686.73      652.42     23.81 o 
   3   2   2     2875.44     2712.88     39.53 o 
   4   2   2      676.45      609.56     18.21 o 
   5   2   2      318.52      329.42     13.50 o 
   6   2   2     3376.05     3575.25     35.62 o 
   7   2   2        1.54        1.82     10.07 o 
   8   2   2        0.38       -0.88     10.03 o 
   9   2   2      954.25      991.63     19.45 o 
  10   2   2       50.14       38.93     11.07 o 
  11   2   2       57.78       45.88     12.74 o 
  12   2   2       79.20       83.44     14.79 o 
 -12   3   2        8.58        8.23     13.22 o 
 -11   3   2      148.38      150.05     12.62 o 
 -10   3   2       19.17       24.18     10.99 o 
  -9   3   2       23.47       19.59      8.97 o 
  -8   3   2       73.31       75.48      9.52 o 
  -7   3   2       47.28       44.19      9.37 o 
  -6   3   2        7.50        6.10      8.60 o 
  -5   3   2       23.54       36.36      9.65 o 
  -4   3   2      193.64      172.77     10.58 o 
  -3   3   2       36.37       33.74      8.28 o 
  -2   3   2       49.21       43.72      8.51 o 
  -1   3   2     1957.75     1955.88     30.44 o 
   0   3   2      118.56      125.49     11.93 o 
   1   3   2      769.90      747.04     20.96 o 
   2   3   2      185.44      205.28     12.61 o 
   3   3   2     3028.43     2920.10     36.06 o 
   4   3   2        0.15        5.55      8.05 o 
   5   3   2      664.47      601.82     17.16 o 
   6   3   2        9.44       16.57      9.74 o 
   7   3   2      901.46      926.44     19.30 o 
   8   3   2      304.51      294.89     12.77 o 
   9   3   2        7.83        5.45     10.38 o 
  10   3   2      111.64      111.72     11.95 o 
  11   3   2       63.02       52.98     14.22 o 
  12   3   2       12.95        9.52     14.31 o 
 -12   4   2       21.02        9.89     14.39 o 
 -11   4   2       86.15       96.62     12.93 o 
 -10   4   2      146.51      137.05     12.61 o 
  -9   4   2       41.68       38.70     10.47 o 
  -8   4   2        0.47        3.59      9.11 o 
  -7   4   2      851.89      839.17     17.03 o 
  -6   4   2      200.17      182.33     10.49 o 
  -5   4   2      989.96     1013.98     18.78 o 
  -4   4   2        1.87        1.60      7.50 o 
  -3   4   2      476.80      460.45     14.77 o 
  -2   4   2      374.99      407.79     13.21 o 
  -1   4   2      574.00      548.66     15.77 o 
   0   4   2      193.81      158.36     10.87 o 
   1   4   2     5043.52     5550.93     46.22 o 
   2   4   2      855.00      848.51     19.66 o 
   3   4   2    10923.82    11162.92     63.32 o 
   4   4   2      528.24      560.55     16.39 o 
   5   4   2      157.30      142.80     10.94 o 
   6   4   2       27.49       24.56      9.92 o 
   7   4   2      780.99      779.69     17.98 o 
   8   4   2      521.35      524.32     14.56 o 
   9   4   2      381.02      397.95     13.76 o 
  10   4   2       34.62       34.51     11.71 o 
  11   4   2       76.91       94.27     14.33 o 
  12   4   2        4.39        5.24     13.29 o 
 -11   5   2        2.33        4.72     13.24 o 
 -10   5   2       67.50       56.36     12.45 o 
  -9   5   2      160.02      173.73     11.97 o 
  -8   5   2      131.55      129.13     10.01 o 
  -7   5   2      129.26      120.66     10.67 o 
  -6   5   2        0.47        1.92      8.03 o 
  -5   5   2        2.92        3.57      7.51 o 
  -4   5   2       61.24       50.73      8.71 o 
  -3   5   2      345.09      351.07     13.47 o 
  -2   5   2      300.27      305.18     12.54 o 
  -1   5   2     1027.87     1019.49     19.28 o 
   0   5   2      533.01      494.44     15.31 o 
   1   5   2     1039.61     1067.24     20.13 o 
   2   5   2      598.39      574.74     15.85 o 
   3   5   2       84.54      114.04     11.02 o 
   4   5   2      299.20      305.09     12.85 o 
   5   5   2      215.55      199.91     11.83 o 
   6   5   2        4.35        7.89     10.11 o 
   7   5   2      612.83      605.58     15.29 o 
   8   5   2        0.72        2.41      9.47 o 
   9   5   2       24.48       27.23     10.34 o 
  10   5   2        3.75        4.04     12.76 o 
  11   5   2       21.71       17.40     13.12 o 
 -11   6   2        0.07       -1.51     12.29 o 
 -10   6   2      119.82      131.27     14.25 o 
  -9   6   2      121.91      113.72     12.16 o 
  -8   6   2      342.87      319.47     13.01 o 
  -7   6   2      599.54      596.56     13.45 o 
  -6   6   2       71.20       74.34     10.12 o 
  -5   6   2       28.99       34.76      9.02 o 
  -4   6   2       51.46       53.24      8.88 o 
  -3   6   2      773.51      828.29     16.58 o 
  -2   6   2      354.98      333.19     13.04 o 
  -1   6   2       10.79       10.38      8.35 o 
   0   6   2      244.25      272.21     12.19 o 
   1   6   2       51.19       44.60      9.85 o 
   2   6   2     2278.67     2588.86     28.12 o 
   3   6   2        1.77        3.96      8.91 o 
   4   6   2      473.01      463.13     14.03 o 
   5   6   2       95.63       95.12     10.92 o 
   6   6   2        1.46        6.32      9.90 o 
   7   6   2       31.16       30.82      9.23 o 
   8   6   2        9.74        9.32     10.08 o 
   9   6   2       12.53       18.46     11.54 o 
  10   6   2       13.58       15.04     13.79 o 
  11   6   2        0.04       11.17     14.72 o 
 -10   7   2       55.85       52.80     13.12 o 
  -9   7   2       46.21       38.26     11.48 o 
  -8   7   2        1.77        0.27     11.43 o 
  -7   7   2        5.01        5.39     10.10 o 
  -6   7   2      169.61      173.31     10.75 o 
  -5   7   2      250.23      258.45     11.81 o 
  -4   7   2      140.68      136.04      9.52 o 
  -3   7   2        0.71       -1.63      8.19 o 
  -2   7   2      268.29      264.86     11.17 o 
  -1   7   2       79.76       72.75      8.23 o 
   0   7   2        9.77        5.32      8.87 o 
   1   7   2       77.03       89.60      9.07 o 
   2   7   2      570.61      597.85     14.98 o 
   3   7   2        0.61        1.49      9.43 o 
   4   7   2      186.45      188.47     10.52 o 
   5   7   2      229.43      233.89     11.24 o 
   6   7   2      134.76      138.43     10.51 o 
   7   7   2      135.94      134.59     11.15 o 
   8   7   2        6.76        2.52     11.16 o 
   9   7   2        1.12       -4.59     12.47 o 
  10   7   2      315.42      359.92     17.07 o 
 -10   8   2        9.19        8.14     12.75 o 
  -9   8   2        1.32        1.11     13.01 o 
  -8   8   2       16.95       20.73     11.65 o 
  -7   8   2       48.05       44.47     11.66 o 
  -6   8   2        4.41        4.91     10.25 o 
  -5   8   2       67.95       80.20      8.82 o 
  -4   8   2       91.14       90.04     10.02 o 
  -3   8   2       94.97       81.18     10.01 o 
  -2   8   2      110.88      115.39      9.28 o 
  -1   8   2      301.83      303.55     12.02 o 
   0   8   2      604.47      604.48     14.76 o 
   1   8   2      276.03      303.80     12.20 o 
   2   8   2      376.21      386.85     12.49 o 
   3   8   2        2.64        0.59      8.19 o 
   4   8   2      247.38      236.02     11.21 o 
   5   8   2       39.67       35.62      9.66 o 
   6   8   2        9.71        2.36     10.07 o 
   7   8   2       49.24       29.71     11.93 o 
   8   8   2       63.23       78.54     13.40 o 
   9   8   2        7.31        0.31     14.22 o 
  -9   9   2       64.00       50.33     14.35 o 
  -8   9   2       65.44       53.60     11.43 o 
  -7   9   2       13.77       16.22     11.10 o 
  -6   9   2       52.71       48.57     10.70 o 
  -5   9   2        3.10        6.77     10.46 o 
  -4   9   2       86.96       78.99     11.22 o 
  -3   9   2       15.80       16.46      9.90 o 
  -2   9   2        1.97       -0.50      9.71 o 
  -1   9   2      210.48      194.59     11.43 o 
   0   9   2       22.72       18.85      9.47 o 
   1   9   2       69.07       60.59      8.82 o 
   2   9   2      217.18      217.54     10.62 o 
   3   9   2        0.79        0.99      9.57 o 
   4   9   2      120.73      134.19     11.56 o 
   5   9   2       63.20       57.48     11.86 o 
   6   9   2       36.42       31.11     11.84 o 
   7   9   2        0.85        2.79     11.65 o 
   8   9   2       15.44       12.35     14.11 o 
  -8  10   2       40.30       48.70     14.56 o 
  -7  10   2       13.63       11.12     12.49 o 
  -6  10   2        0.09       -0.26     10.69 o 
  -5  10   2       27.59       34.47     11.61 o 
  -4  10   2      133.35      131.72     11.79 o 
  -3  10   2      108.58      103.93     10.24 o 
  -2  10   2       46.18       34.80      9.61 o 
  -1  10   2      151.83      147.53     11.51 o 
   0  10   2      103.62      113.88     11.47 o 
   1  10   2        1.54        5.33      9.65 o 
   2  10   2       10.60        7.88     10.96 o 
   3  10   2      339.99      324.08     14.11 o 
   4  10   2       34.05       18.86     11.16 o 
   5  10   2        9.77        4.22     12.81 o 
   6  10   2       11.58       10.92     12.93 o 
   7  10   2        5.17        2.19     12.61 o 
  -6  11   2        1.03        9.06     12.35 o 
  -5  11   2       11.56       19.57     11.51 o 
  -4  11   2        3.64       -0.67     11.07 o 
  -3  11   2        0.05       -4.20      9.53 o 
  -2  11   2      121.16      116.79     12.13 o 
  -1  11   2       14.57       12.84     10.15 o 
   0  11   2        6.79        7.46     10.75 o 
   1  11   2        1.39       -6.11     11.89 o 
   2  11   2        6.19        9.15     11.52 o 
   3  11   2        2.34        2.77     10.24 o 
   4  11   2      117.36      124.76     12.36 o 
   5  11   2        0.22        3.93     13.50 o 
   6  11   2        3.72        2.77     14.04 o 
  -4  12   2       13.07       15.71     10.89 o 
  -3  12   2        0.45       -0.83     12.40 o 
  -2  12   2        3.45       13.47     11.54 o 
  -1  12   2       12.45        4.46     11.31 o 
   0  12   2        8.59        3.57     11.89 o 
   1  12   2        0.63       -4.95     11.48 o 
   2  12   2        0.00        1.38     11.81 o 
   3  12   2        5.69        9.85     12.07 o 
 -13   0   3        5.89        9.17     13.38 o 
 -11   0   3       25.95       30.73     11.19 o 
  -9   0   3      249.33      248.07     11.56 o 
  -7   0   3      990.71     1025.38     18.03 o 
  -5   0   3     2133.14     2194.66     27.32 o 
  -3   0   3      379.08      371.23     15.48 o 
   3   0   3      726.80      738.01     26.82 o 
   5   0   3        9.21       15.47      8.19 o 
   7   0   3     1220.01     1269.74     22.88 o 
   9   0   3      223.81      217.43     12.80 o 
  11   0   3       79.48       68.77     12.68 o 
 -12   1   3        0.36        1.74     12.77 o 
 -11   1   3       32.81       29.69     11.61 o 
 -10   1   3        9.38        4.65     10.02 o 
  -9   1   3        0.00        3.68      8.20 o 
  -8   1   3      319.48      330.04     12.31 o 
  -7   1   3      359.65      346.90     12.22 o 
  -6   1   3      738.43      777.97     17.22 o 
  -5   1   3     3938.33     3996.16     35.21 o 
  -4   1   3     1316.30     1247.21     22.14 o 
  -3   1   3     1322.66     1259.46     24.37 o 
  -2   1   3     5520.87     5786.52     56.36 o 
  -1   1   3     6331.86     6830.05     71.80 o 
   0   1   3     9768.56    10141.68    103.71 o 
   1   1   3     5861.04     6165.81     89.14 o 
   2   1   3     2569.06     2575.11     53.17 o 
   3   1   3        3.34        6.69      9.52 o 
   4   1   3     1054.37      979.92     25.54 o 
   5   1   3      337.72      359.83     15.06 o 
   6   1   3        0.10       -0.67      9.65 o 
   7   1   3        0.56        0.62      9.64 o 
   8   1   3       18.72       23.47     10.22 o 
   9   1   3      796.93      777.70     18.18 o 
  10   1   3       43.39       35.39     11.22 o 
  11   1   3      140.79      146.70     13.95 o 
  12   1   3       92.14      103.22     14.93 o 
 -12   2   3       45.04       53.06     12.20 o 
 -11   2   3        0.10       -1.72     11.15 o 
 -10   2   3        2.58        2.88     10.85 o 
  -9   2   3      139.11      143.51     10.26 o 
  -8   2   3      283.92      280.57     11.62 o 
  -7   2   3      311.96      317.57     11.93 o 
  -6   2   3      397.16      460.54     14.17 o 
  -5   2   3      130.07      128.35      9.84 o 
  -4   2   3     1135.81     1096.54     20.26 o 
  -3   2   3     3134.76     2939.97     34.61 o 
  -2   2   3      431.36      450.10     16.54 o 
  -1   2   3       24.28       35.71      9.37 o 
   0   2   3     2094.06     1934.34     37.48 o 
   2   2   3      303.42      277.89     16.58 o 
   3   2   3     6835.26     6723.16     63.01 o 
   4   2   3     3175.11     2996.85     38.61 o 
   5   2   3       23.83       39.26      9.37 o 
   6   2   3      207.74      229.60     13.30 o 
   7   2   3      580.98      580.37     16.94 o 
   8   2   3       31.09       27.92      9.71 o 
   9   2   3      235.30      232.25     13.44 o 
  10   2   3       12.72       12.51     10.76 o 
  11   2   3       21.03       13.72     12.58 o 
  12   2   3      144.57      146.90     15.57 o 
 -12   3   3       22.85        9.96     12.99 o 
 -11   3   3       17.38       21.53     12.21 o 
 -10   3   3      303.42      296.29     13.77 o 
  -9   3   3        0.07        3.36      8.52 o 
  -8   3   3       58.43       67.72      9.71 o 
  -7   3   3        4.04        0.81      7.51 o 
  -6   3   3       86.15       96.82      8.91 o 
  -5   3   3       34.91       37.09      8.23 o 
  -4   3   3      286.14      291.93     12.95 o 
  -3   3   3       98.46      105.03      9.11 o 
  -2   3   3       75.19       84.54      9.07 o 
  -1   3   3     2896.69     2852.13     36.35 o 
   0   3   3      834.97      784.69     21.28 o 
   1   3   3     1691.92     1715.89     30.44 o 
   2   3   3      131.07      161.70     12.27 o 
   3   3   3      549.94      503.35     17.22 o 
   4   3   3     1630.35     1746.01     27.56 o 
   5   3   3      774.41      776.75     19.48 o 
   6   3   3      937.90      975.17     20.44 o 
   7   3   3       60.13       68.55     11.20 o 
   8   3   3      715.08      714.41     17.30 o 
   9   3   3      162.43      164.30     12.22 o 
  10   3   3       15.38        7.15     11.21 o 
  11   3   3       75.86       67.59     14.07 o 
  12   3   3       14.18       13.62     15.08 o 
 -12   4   3       49.57       45.26     14.12 o 
 -11   4   3       13.43        8.87     11.92 o 
 -10   4   3      140.41      154.67     12.77 o 
  -9   4   3        0.12        3.73     10.19 o 
  -8   4   3       17.99       12.30      9.02 o 
  -7   4   3        0.93        2.08      8.20 o 
  -6   4   3      279.71      269.81     11.72 o 
  -5   4   3       25.83       22.63      8.60 o 
  -4   4   3     1315.53     1271.29     20.44 o 
  -3   4   3     1080.29     1062.63     20.07 o 
  -2   4   3      385.58      378.08     13.54 o 
  -1   4   3       46.85       36.58      8.65 o 
   0   4   3      301.83      279.40     12.52 o 
   1   4   3       32.69       27.73      7.89 o 
   2   4   3    12402.61    12813.07     69.27 o 
   3   4   3      718.22      709.87     18.26 o 
   4   4   3      277.86      271.38     13.49 o 
   5   4   3     1184.27     1216.00     21.69 o 
   6   4   3      149.24      157.93     12.33 o 
   7   4   3      649.23      643.95     17.04 o 
   8   4   3        1.15       -0.41     10.17 o 
   9   4   3        0.01        0.62     10.65 o 
  10   4   3      223.51      217.27     14.13 o 
  11   4   3        0.02        4.33     13.40 o 
 -12   5   3        4.90        2.20     13.88 o 
 -11   5   3       14.51       23.47     12.93 o 
 -10   5   3      150.16      161.34     13.21 o 
  -9   5   3      155.15      149.08     10.65 o 
  -8   5   3      328.64      317.47     11.99 o 
  -7   5   3       44.27       40.14      8.94 o 
  -6   5   3      789.83      773.30     15.71 o 
  -5   5   3      297.94      294.41     11.90 o 
  -4   5   3       66.76       89.15     10.24 o 
  -3   5   3      155.47      177.40     11.39 o 
  -2   5   3      114.60       92.07      9.49 o 
  -1   5   3        9.97       11.63      8.41 o 
   0   5   3      658.47      644.83     16.75 o 
   1   5   3      349.50      379.84     14.41 o 
   2   5   3      124.38      124.80     11.37 o 
   3   5   3      165.85      190.44     11.20 o 
   4   5   3      362.40      369.72     13.81 o 
   5   5   3     1536.86     1583.67     23.51 o 
   6   5   3     1237.59     1306.23     22.12 o 
   7   5   3      108.49       94.82     10.39 o 
   8   5   3       38.17       44.67     10.60 o 
   9   5   3       98.66      105.48     11.83 o 
  10   5   3        0.00        0.94     13.38 o 
  11   5   3        7.14        4.27     14.33 o 
 -11   6   3        2.39        4.48     13.59 o 
 -10   6   3       32.59       30.20     12.01 o 
  -9   6   3       17.76       24.23     12.19 o 
  -8   6   3        1.03        2.74      9.10 o 
  -7   6   3      137.48      132.99     10.34 o 
  -6   6   3      440.38      407.51     12.67 o 
  -5   6   3       22.45       21.08      7.74 o 
  -4   6   3       65.89       67.99      9.30 o 
  -3   6   3      215.18      220.77     11.53 o 
  -2   6   3      700.20      732.60     16.38 o 
  -1   6   3      538.46      498.20     14.76 o 
   0   6   3      263.25      269.00     11.80 o 
   1   6   3       58.95       51.80      9.69 o 
   2   6   3      170.92      175.89     10.69 o 
   3   6   3     1077.71     1098.94     19.66 o 
   4   6   3       38.95       53.08     10.35 o 
   5   6   3        1.17        0.49     10.24 o 
   6   6   3     1540.00     1538.42     22.23 o 
   7   6   3        5.65        1.86      9.99 o 
   8   6   3      112.48      106.62     11.26 o 
   9   6   3       34.66       30.89     12.56 o 
  10   6   3       47.25       57.57     14.34 o 
 -10   7   3        7.58        6.91     13.08 o 
  -9   7   3        0.07       -0.77     11.35 o 
  -8   7   3      206.08      200.79     12.98 o 
  -7   7   3        3.14        4.50     10.05 o 
  -6   7   3      139.81      119.49     10.51 o 
  -5   7   3      955.70      909.33     17.00 o 
  -4   7   3      162.90      164.15      9.62 o 
  -3   7   3      112.54      108.27      9.47 o 
  -2   7   3        1.58       -0.40      7.53 o 
  -1   7   3       74.50       74.48      9.49 o 
   0   7   3      194.10      210.97     10.65 o 
   1   7   3      293.99      304.39     12.35 o 
   2   7   3       83.19       84.59     10.42 o 
   3   7   3       24.72       21.19      9.65 o 
   4   7   3      145.39      139.02     11.15 o 
   5   7   3        1.39        3.81      8.99 o 
   6   7   3      276.72      244.72     11.79 o 
   7   7   3      548.12      537.83     15.18 o 
   8   7   3       63.90       64.77     12.43 o 
   9   7   3       33.77       40.36     14.11 o 
  10   7   3       68.48       84.36     14.86 o 
 -10   8   3        0.16        2.50     14.07 o 
  -9   8   3        1.64        6.33     12.22 o 
  -8   8   3       11.87       14.99     11.30 o 
  -7   8   3       66.45       74.16     11.03 o 
  -6   8   3       66.43       63.14     10.57 o 
  -5   8   3      510.74      501.72     13.65 o 
  -4   8   3      120.67      114.72      9.80 o 
  -3   8   3       98.97      104.91     10.38 o 
  -2   8   3       99.93       98.33     10.19 o 
  -1   8   3      507.83      519.29     13.84 o 
   0   8   3      220.28      215.72     10.38 o 
   1   8   3       30.30       23.42      9.34 o 
   2   8   3      125.14      125.30     10.06 o 
   3   8   3       89.22       84.73      9.85 o 
   4   8   3      142.35      153.28     10.84 o 
   5   8   3       30.96       36.47      9.98 o 
   6   8   3       95.96       92.07     11.06 o 
   7   8   3      386.55      385.93     15.44 o 
   8   8   3        0.54       -1.76     13.13 o 
   9   8   3       44.67       58.86     14.58 o 
  -9   9   3        0.08       -4.56     13.01 o 
  -8   9   3        2.49        7.05     10.16 o 
  -7   9   3      183.22      172.54     12.39 o 
  -6   9   3       20.65       13.81     10.85 o 
  -5   9   3        0.45        0.68      9.98 o 
  -4   9   3      408.09      431.22     13.84 o 
  -3   9   3       93.22       95.59      9.89 o 
  -2   9   3        2.00        0.83      8.58 o 
  -1   9   3       61.56       56.47      9.16 o 
   0   9   3       77.48       84.91      9.28 o 
   1   9   3      128.81      111.05      9.26 o 
   2   9   3      297.65      313.77     11.60 o 
   3   9   3      172.56      163.93     11.01 o 
   4   9   3       21.48       16.11      9.53 o 
   5   9   3       15.90        4.36     10.06 o 
   6   9   3       10.32        7.10     11.48 o 
   7   9   3        9.40        8.74     13.08 o 
   8   9   3       31.53       21.06     14.30 o 
  -8  10   3        4.37       -0.72     14.43 o 
  -7  10   3        9.68       12.16     10.06 o 
  -6  10   3       47.71       44.01     12.19 o 
  -5  10   3       15.28        5.15     10.46 o 
  -4  10   3      185.50      184.30     12.38 o 
  -3  10   3      397.03      437.50     13.66 o 
  -2  10   3       31.13       39.17     10.38 o 
  -1  10   3       20.52       23.72     10.35 o 
   0  10   3      224.45      212.88     12.49 o 
   1  10   3       78.75       78.13     11.34 o 
   2  10   3       51.26       43.21     11.63 o 
   3  10   3        0.13       -1.74     11.04 o 
   4  10   3       40.77       32.43     11.88 o 
   5  10   3        0.05        4.39     12.45 o 
   6  10   3        5.11        8.15     13.49 o 
   7  10   3        2.04        5.97     14.71 o 
  -6  11   3        0.37       -4.46     11.26 o 
  -5  11   3        8.13        7.07     11.24 o 
  -4  11   3       12.00       18.48     11.25 o 
  -3  11   3      408.03      408.37     14.13 o 
  -2  11   3        7.00        6.85     10.29 o 
  -1  11   3        0.58       -0.28     11.43 o 
   0  11   3        0.04        4.60     11.21 o 
   1  11   3       32.83       24.33     11.62 o 
   2  11   3      163.69      149.53     12.83 o 
   3  11   3       51.06       56.57     10.99 o 
   4  11   3       59.48       46.88     13.85 o 
   5  11   3       10.56       11.19     13.40 o 
  -4  12   3       34.21       32.39     12.07 o 
  -3  12   3       38.82       23.01     12.48 o 
  -2  12   3       25.16       23.68     12.20 o 
  -1  12   3        0.04        8.19     11.81 o 
   0  12   3       97.57      108.45     12.62 o 
   1  12   3      117.57      114.87     13.43 o 
   2  12   3       36.14       31.62     13.94 o 
   3  12   3        6.31       16.70     13.40 o 
 -12   0   4      153.85      139.66     13.47 o 
 -10   0   4      311.55      306.54     12.38 o 
  -8   0   4      177.89      167.16     10.63 o 
  -6   0   4     2069.20     2356.65     26.73 o 
  -4   0   4       75.65       59.97      8.67 o 
  -2   0   4      477.48      425.24     17.89 o 
   0   0   4      229.74      226.16     21.83 o 
   2   0   4     1321.40     1318.34     58.26 o 
   4   0   4      756.23      833.76     25.64 o 
   6   0   4     1776.52     1736.26     28.55 o 
   8   0   4      436.72      428.33     15.49 o 
  10   0   4       31.95       25.23     11.51 o 
  12   0   4      343.37      363.46     18.71 o 
 -12   1   4       44.59       52.70     11.99 o 
 -11   1   4      121.21      123.51     12.51 o 
 -10   1   4        9.88        3.32      9.99 o 
  -9   1   4       14.73        8.80      8.78 o 
  -8   1   4      160.02      153.37      9.89 o 
  -7   1   4      107.20      112.35      9.47 o 
  -6   1   4        0.27        2.19      8.47 o 
  -5   1   4       61.47       60.98      9.55 o 
  -4   1   4       88.33       73.98      8.66 o 
  -3   1   4      323.05      350.17     14.17 o 
  -2   1   4     2439.45     2449.19     36.29 o 
  -1   1   4      289.96      276.33     16.91 o 
   0   1   4     4013.51     4230.70     65.83 o 
   1   1   4     2648.10     2797.65     64.98 o 
   2   1   4     1796.41     1775.42     48.60 o 
   3   1   4       82.27       66.19     12.47 o 
   4   1   4      871.25      825.16     24.38 o 
   5   1   4       58.56       44.76     10.37 o 
   6   1   4        0.13       -0.36      9.52 o 
   7   1   4      135.76      124.12     12.07 o 
   8   1   4       61.80       66.91     11.45 o 
   9   1   4      140.79      137.74     12.43 o 
  10   1   4       51.22       59.67     12.24 o 
  11   1   4       59.01       66.77     12.97 o 
  12   1   4        0.34        4.97     15.86 o 
 -12   2   4       40.15       29.29     12.13 o 
 -11   2   4       21.03       15.00     11.51 o 
 -10   2   4       94.45       90.88     10.20 o 
  -9   2   4        3.49       -0.87      8.56 o 
  -8   2   4      218.85      212.16     11.39 o 
  -7   2   4      106.32       99.38      8.94 o 
  -6   2   4        0.94        0.50      8.16 o 
  -5   2   4     1677.75     1758.01     23.41 o 
  -4   2   4      639.79      662.01     16.35 o 
  -3   2   4      201.49      187.52     10.89 o 
  -2   2   4       33.87       36.06      8.53 o 
  -1   2   4      630.88      639.45     20.50 o 
   0   2   4     4629.02     4719.80     56.19 o 
   1   2   4      866.19      802.92     26.05 o 
   2   2   4      784.65      753.77     25.78 o 
   3   2   4     1452.42     1507.69     32.01 o 
   4   2   4      291.05      273.39     14.98 o 
   5   2   4      224.00      222.42     13.76 o 
   6   2   4      325.38      325.77     15.17 o 
   7   2   4      180.55      167.57     12.63 o 
   8   2   4        1.52        0.95      9.97 o 
   9   2   4      458.26      454.44     16.43 o 
  10   2   4        7.18        0.91     11.42 o 
  11   2   4      138.94      145.20     14.71 o 
  12   2   4       58.15       62.16     15.93 o 
 -12   3   4        0.32        5.38     13.83 o 
 -11   3   4        1.01        6.02     11.57 o 
 -10   3   4        5.57        8.11      9.88 o 
  -9   3   4       90.24       98.11      9.46 o 
  -8   3   4        8.92        7.94      9.16 o 
  -7   3   4       54.28       54.08      8.26 o 
  -6   3   4        2.19        2.10      7.44 o 
  -5   3   4      324.04      297.44     12.61 o 
  -4   3   4     1029.33     1072.67     19.83 o 
  -3   3   4     1180.20     1086.16     20.39 o 
  -2   3   4     2761.94     2893.57     33.52 o 
  -1   3   4       21.88       19.36      7.89 o 
   0   3   4      204.85      180.23     12.66 o 
   1   3   4     1057.79      992.94     24.00 o 
   2   3   4      250.26      236.70     13.62 o 
   3   3   4      465.87      488.19     17.37 o 
   4   3   4      447.14      459.61     16.85 o 
   5   3   4      998.32     1017.79     21.83 o 
   6   3   4       34.33       32.40     10.30 o 
   7   3   4        9.09        3.37      9.89 o 
   8   3   4      209.74      191.73     13.09 o 
   9   3   4       37.56       32.44     11.94 o 
  10   3   4       17.65       13.95     11.88 o 
  11   3   4        7.27       10.30     13.33 o 
  12   3   4        0.76       -0.62     16.96 o 
 -12   4   4       12.02       17.44     13.72 o 
 -11   4   4        0.42        2.11     10.34 o 
 -10   4   4       24.98       17.37     11.28 o 
  -9   4   4        2.46        7.98      9.35 o 
  -8   4   4      239.91      265.44     11.56 o 
  -7   4   4      590.88      574.87     14.27 o 
  -6   4   4      102.54      106.09      8.84 o 
  -5   4   4        1.02        0.81      7.65 o 
  -4   4   4        2.44        4.54      8.47 o 
  -3   4   4       19.48       21.15      8.39 o 
  -2   4   4      207.27      209.34     11.35 o 
  -1   4   4        1.13        1.20      7.64 o 
   0   4   4      272.57      279.50     12.76 o 
   1   4   4      482.92      520.13     16.03 o 
   2   4   4     1998.62     2037.28     29.27 o 
   3   4   4      182.30      139.78     10.85 o 
   4   4   4       44.10       19.72     10.15 o 
   5   4   4      453.87      460.90     15.93 o 
   6   4   4      100.29      110.45     11.81 o 
   7   4   4      440.48      432.21     15.17 o 
   8   4   4        9.63        7.68     10.21 o 
   9   4   4      137.22      157.11     12.60 o 
  10   4   4       25.29       26.39     12.04 o 
  11   4   4      106.64      104.07     14.15 o 
 -11   5   4        9.97       14.77     12.43 o 
 -10   5   4       88.64       85.07     12.51 o 
  -9   5   4        2.02        4.19     10.51 o 
  -8   5   4        8.89        4.47      8.06 o 
  -7   5   4       70.05       75.88      9.20 o 
  -6   5   4      871.89      877.80     16.16 o 
  -5   5   4       78.60       69.96      8.00 o 
  -4   5   4       69.10       80.41     10.06 o 
  -3   5   4     1304.08     1352.29     21.09 o 
  -2   5   4        0.49        4.61      8.89 o 
  -1   5   4      248.41      221.47     12.40 o 
   0   5   4      421.33      409.93     14.40 o 
   1   5   4      705.42      732.87     17.96 o 
   2   5   4      100.46       79.03     10.28 o 
   3   5   4       10.44        8.96      9.08 o 
   4   5   4      847.30      889.91     19.13 o 
   5   5   4      164.60      170.11     12.68 o 
   6   5   4      818.85      768.90     17.99 o 
   7   5   4       63.58       68.87     10.83 o 
   8   5   4       21.79       12.57     10.52 o 
   9   5   4       46.10       39.28     12.07 o 
  10   5   4       19.83       22.15     13.59 o 
  11   5   4       39.63       46.38     15.31 o 
 -11   6   4       10.19       16.39     13.65 o 
 -10   6   4        5.18        6.43     11.21 o 
  -9   6   4        0.23        3.34     10.07 o 
  -8   6   4      115.60      110.19     10.52 o 
  -7   6   4       57.17       54.43      9.17 o 
  -6   6   4      492.18      517.64     13.42 o 
  -5   6   4      869.82      870.42     16.23 o 
  -4   6   4      324.37      351.50     11.98 o 
  -3   6   4       90.50      101.51      9.87 o 
  -2   6   4       42.95       50.77      7.97 o 
  -1   6   4        0.10        2.54      7.87 o 
   0   6   4      309.60      317.67     12.80 o 
   1   6   4       28.92       45.37      9.28 o 
   2   6   4        0.76        0.78      7.78 o 
   3   6   4       69.55       83.03     10.56 o 
   4   6   4      119.53      138.11     11.92 o 
   5   6   4      506.51      528.23     15.57 o 
   6   6   4     1251.56     1304.58     20.86 o 
   7   6   4      116.64       96.21     11.48 o 
   8   6   4       56.47       64.91     11.48 o 
   9   6   4       68.16       67.20     12.75 o 
  10   6   4        5.66        3.27     13.34 o 
 -10   7   4       13.47       12.02     12.36 o 
  -9   7   4        5.98        5.25     11.24 o 
  -8   7   4      120.37      124.65     11.45 o 
  -7   7   4      456.34      444.27     14.06 o 
  -6   7   4        1.14        2.77      8.38 o 
  -5   7   4       60.49       56.45      8.88 o 
  -4   7   4      141.51      137.86      9.60 o 
  -3   7   4       40.30       36.21      8.97 o 
  -2   7   4      105.06      109.88      9.19 o 
  -1   7   4       35.34       32.47      8.15 o 
   0   7   4      303.75      295.12     12.04 o 
   1   7   4        3.46        2.01      9.55 o 
   2   7   4      905.87      928.54     18.44 o 
   3   7   4       37.30       42.44     10.34 o 
   4   7   4       82.38       89.35     10.58 o 
   5   7   4      586.06      536.48     14.70 o 
   6   7   4       29.31       39.44     10.89 o 
   7   7   4      268.58      260.18     13.11 o 
   8   7   4       10.08       11.45     12.01 o 
   9   7   4        6.77        9.56     13.86 o 
  10   7   4       36.27       37.25     14.36 o 
 -10   8   4       31.72       42.41     13.31 o 
  -9   8   4        2.66        1.78     11.34 o 
  -8   8   4      253.96      252.94     13.79 o 
  -7   8   4       77.18       72.66     10.99 o 
  -6   8   4      371.76      357.23     13.36 o 
  -5   8   4      186.71      193.02     11.51 o 
  -4   8   4      911.07      917.92     16.70 o 
  -3   8   4      268.41      258.85     12.04 o 
  -2   8   4       15.39       14.90      9.16 o 
  -1   8   4      101.84      103.04      9.42 o 
   0   8   4       33.13       37.57      9.62 o 
   1   8   4      419.22      398.96     13.01 o 
   2   8   4       77.61       85.54      9.99 o 
   3   8   4       14.48       12.45      9.03 o 
   4   8   4       70.30       44.68      9.79 o 
   5   8   4      300.98      294.73     12.81 o 
   6   8   4      341.09      328.07     14.18 o 
   7   8   4       39.17       45.44     11.89 o 
   8   8   4        1.12       -4.06     13.21 o 
   9   8   4        5.52       -0.38     13.86 o 
  -9   9   4        9.56       12.38     13.90 o 
  -8   9   4       46.67       51.18     11.20 o 
  -7   9   4      109.95      101.18     11.75 o 
  -6   9   4       20.11        9.08     11.25 o 
  -5   9   4      111.39      109.92     11.81 o 
  -4   9   4        4.59       10.49      9.73 o 
  -3   9   4      271.53      280.89     12.22 o 
  -2   9   4      276.80      287.83     11.94 o 
  -1   9   4      429.58      433.58     12.88 o 
   0   9   4      398.51      398.88     12.94 o 
   1   9   4        2.06        3.57      8.69 o 
   2   9   4       11.60       13.85      8.52 o 
   3   9   4       83.75       70.91     10.57 o 
   4   9   4        8.51       16.70     11.03 o 
   5   9   4        1.20        2.74     11.58 o 
   6   9   4      150.71      142.99     13.09 o 
   7   9   4       23.92       19.86     13.58 o 
   8   9   4        0.63        4.80     13.77 o 
  -7  10   4       70.57       75.57     11.61 o 
  -6  10   4        9.88       12.01     12.20 o 
  -5  10   4      438.78      433.03     13.67 o 
  -4  10   4        0.42       -2.00     11.04 o 
  -3  10   4      166.73      168.09     12.24 o 
  -2  10   4      483.32      457.57     13.88 o 
  -1  10   4       19.47       16.45     10.34 o 
   0  10   4        0.42        3.08     10.60 o 
   1  10   4       31.65       28.64     10.84 o 
   2  10   4       16.12       15.41     11.67 o 
   3  10   4      137.93      115.86     11.74 o 
   4  10   4        9.36        6.55     11.97 o 
   5  10   4       14.43        9.75     13.02 o 
   6  10   4       10.58        7.29     13.36 o 
   7  10   4       45.94       37.36     15.76 o 
  -6  11   4        4.21        2.38     10.28 o 
  -5  11   4        0.34       -3.25     11.72 o 
  -4  11   4       54.47       55.08     12.34 o 
  -3  11   4        2.03        1.55      9.66 o 
  -2  11   4       94.72       80.40     12.11 o 
  -1  11   4      512.74      524.67     15.58 o 
   0  11   4       46.40       40.95     11.92 o 
   1  11   4        0.09       -3.27     11.35 o 
   2  11   4        0.18        8.99     10.88 o 
   3  11   4       24.97       29.96     12.60 o 
   4  11   4       12.00       11.88     13.30 o 
   5  11   4       53.68       63.67     14.53 o 
  -3  12   4        0.60       13.62     11.93 o 
  -2  12   4       15.38        5.95     12.40 o 
  -1  12   4      154.43      154.00     13.97 o 
   0  12   4       12.60       17.86     12.48 o 
   1  12   4        0.06       -0.09     12.86 o 
   2  12   4      128.98      122.98     14.21 o 
   3  12   4        0.26       -2.83     12.90 o 
 -11   0   5       95.91       90.79     11.72 o 
  -9   0   5      258.13      260.32     11.90 o 
  -7   0   5      903.51      937.49     16.61 o 
  -5   0   5      162.30      149.18     10.25 o 
  -3   0   5     1769.84     1679.12     27.13 o 
  -1   0   5     2522.59     2563.72     42.99 o 
   3   0   5       48.76       37.40     14.20 o 
   5   0   5     2589.82     2468.81     40.00 o 
   7   0   5      738.60      728.32     19.90 o 
   9   0   5      186.51      192.67     14.35 o 
  11   0   5       22.86       19.25     14.59 o 
 -12   1   5        3.81        5.61     12.71 o 
 -11   1   5      234.68      208.99     13.72 o 
 -10   1   5      183.33      177.41     11.48 o 
  -9   1   5       36.82       29.64      9.15 o 
  -8   1   5       21.39       21.91      8.74 o 
  -7   1   5      884.11      921.61     16.67 o 
  -6   1   5      148.21      163.57     11.24 o 
  -5   1   5       31.53       45.35      9.06 o 
  -4   1   5        0.02        1.13      8.89 o 
  -3   1   5     1108.61     1057.69     21.54 o 
  -2   1   5     1074.94     1048.76     23.77 o 
  -1   1   5     7126.68     7421.96     69.04 o 
   0   1   5     5095.83     5077.09     69.05 o 
   1   1   5      352.66      314.14     24.47 o 
   2   1   5      445.79      395.92     27.98 o 
   3   1   5      457.56      407.74     23.45 o 
   4   1   5      159.21      149.00     14.56 o 
   5   1   5       75.30       87.74     11.75 o 
   6   1   5      486.44      519.19     19.03 o 
   7   1   5        1.42        1.69      9.73 o 
   8   1   5      930.27      929.17     21.91 o 
   9   1   5      917.74      890.50     21.12 o 
  10   1   5        0.40       -3.88     11.72 o 
  11   1   5      115.50      116.79     14.82 o 
  12   1   5        0.01       -0.69     17.76 o 
 -12   2   5        8.71       11.35     12.08 o 
 -11   2   5       41.64       36.81     11.74 o 
 -10   2   5       18.74       13.06     10.70 o 
  -9   2   5      112.06      111.97     10.21 o 
  -8   2   5      153.31      156.17     10.29 o 
  -7   2   5       41.88       41.99      7.51 o 
  -6   2   5        9.87        7.14      9.12 o 
  -5   2   5     2326.26     2429.21     27.29 o 
  -4   2   5       83.57       91.29     10.72 o 
  -3   2   5      541.56      530.19     15.81 o 
  -2   2   5      789.45      723.90     19.60 o 
  -1   2   5     2111.83     2004.04     33.20 o 
   0   2   5     1456.86     1383.90     31.24 o 
   1   2   5      718.79      646.70     24.32 o 
   2   2   5     1224.63     1176.69     31.89 o 
   3   2   5      355.01      374.96     19.07 o 
   4   2   5     1236.64     1326.18     28.19 o 
   5   2   5       26.85       18.28     11.25 o 
   6   2   5      244.65      271.83     15.03 o 
   7   2   5        1.09        3.74     10.84 o 
   8   2   5      442.74      445.64     16.49 o 
   9   2   5        6.36        6.66     11.70 o 
  10   2   5        5.79        6.62     11.57 o 
  11   2   5        2.62        3.02     13.27 o 
 -12   3   5       18.04       13.49     13.79 o 
 -11   3   5        0.12        2.86     11.04 o 
 -10   3   5      206.48      203.07     12.86 o 
  -9   3   5        4.04        5.39      7.96 o 
  -8   3   5      251.09      249.80     11.90 o 
  -7   3   5      244.17      254.70     11.21 o 
  -6   3   5        2.33        3.05      8.64 o 
  -5   3   5      188.14      216.08     10.87 o 
  -4   3   5      303.73      372.09     13.77 o 
  -3   3   5       51.32       57.38     10.20 o 
  -2   3   5     1995.54     1876.78     27.19 o 
  -1   3   5      332.95      291.23     13.53 o 
   0   3   5       53.09       45.69      9.39 o 
   1   3   5        8.05        4.98      8.09 o 
   2   3   5      457.35      431.52     17.26 o 
   3   3   5      419.36      380.32     16.08 o 
   4   3   5     2961.91     3037.75     38.62 o 
   5   3   5      225.16      222.70     13.88 o 
   6   3   5      784.15      781.14     19.66 o 
   7   3   5      954.74      939.92     20.98 o 
   8   3   5      267.24      292.02     14.20 o 
   9   3   5        9.03        9.89     12.12 o 
  10   3   5       50.82       46.78     12.85 o 
  11   3   5        7.53        5.66     14.48 o 
 -12   4   5       51.79       49.14     13.66 o 
 -11   4   5        1.48        0.32     10.65 o 
 -10   4   5       38.16       24.22     11.51 o 
  -9   4   5      277.09      272.29     13.11 o 
  -8   4   5      100.03       94.00      9.38 o 
  -7   4   5      269.30      275.99     11.13 o 
  -6   4   5     1337.11     1324.37     19.14 o 
  -5   4   5        0.43       -1.44      8.89 o 
  -4   4   5       34.67       42.86      8.30 o 
  -3   4   5      112.36      118.85     10.76 o 
  -2   4   5       98.49      125.16     10.49 o 
  -1   4   5      457.89      445.40     14.88 o 
   0   4   5      244.72      227.12     11.94 o 
   1   4   5       26.82       27.20      8.28 o 
   2   4   5     1703.69     1642.79     26.98 o 
   3   4   5      182.80      160.64     12.22 o 
   4   4   5        1.73        2.36      9.94 o 
   5   4   5       68.04       73.83     11.26 o 
   6   4   5       10.55        8.17      9.92 o 
   7   4   5       49.24       50.47     11.38 o 
   8   4   5        1.06        1.85     10.84 o 
   9   4   5        2.11       -0.50     11.57 o 
  10   4   5       49.34       52.89     13.50 o 
  11   4   5       23.01        8.67     14.79 o 
 -11   5   5       17.81       14.34     11.79 o 
 -10   5   5      299.74      307.26     13.77 o 
  -9   5   5        0.99        5.23      9.21 o 
  -8   5   5      192.81      175.01     11.60 o 
  -7   5   5       10.93       11.70      8.79 o 
  -6   5   5       54.90       52.25      8.42 o 
  -5   5   5       13.92       10.34      7.68 o 
  -4   5   5     1097.82     1112.00     18.69 o 
  -3   5   5       55.00       64.91      9.83 o 
  -2   5   5       35.64       35.11      8.57 o 
  -1   5   5        0.18        2.29      8.93 o 
   0   5   5      102.16      110.62     10.70 o 
   1   5   5      638.31      673.94     17.66 o 
   2   5   5       61.68       72.55     10.34 o 
   3   5   5      213.87      240.53     13.01 o 
   4   5   5      333.70      341.94     14.44 o 
   5   5   5      149.31      137.61     12.24 o 
   6   5   5      160.31      169.84     12.16 o 
   7   5   5      108.87      107.49     11.37 o 
   8   5   5       91.97      101.08     12.89 o 
   9   5   5        8.22        7.23     12.03 o 
  10   5   5        7.89        6.14     13.06 o 
  11   5   5        3.65       14.26     16.13 o 
 -11   6   5       65.20       65.77     14.70 o 
 -10   6   5        3.90        2.75     10.96 o 
  -9   6   5       11.47        8.53     11.57 o 
  -8   6   5     1028.24     1029.20     18.19 o 
  -7   6   5       20.16       20.18      9.88 o 
  -6   6   5       16.79       15.38      9.24 o 
  -5   6   5       54.10       58.80      9.28 o 
  -4   6   5       19.50       17.52      7.68 o 
  -3   6   5      182.53      192.21     10.66 o 
  -2   6   5      286.50      280.11     11.12 o 
  -1   6   5      223.59      236.00     11.67 o 
   0   6   5      282.44      296.01     12.77 o 
   1   6   5      175.32      206.82     11.58 o 
   2   6   5      226.81      222.93     12.21 o 
   3   6   5      108.96      103.23     11.49 o 
   4   6   5      412.99      453.78     15.44 o 
   5   6   5        4.54        1.37      9.44 o 
   6   6   5        7.30        7.94     11.16 o 
   7   6   5        0.72        3.54     10.60 o 
   8   6   5       38.49       39.71     11.80 o 
   9   6   5        0.81       -2.87     12.85 o 
  10   6   5       41.81       44.23     14.59 o 
 -10   7   5       35.72       25.91     11.83 o 
  -9   7   5       13.24        9.42     11.31 o 
  -8   7   5       29.59       30.57      9.93 o 
  -7   7   5        0.50       -4.15     10.90 o 
  -6   7   5      151.88      150.17     11.54 o 
  -5   7   5      675.95      676.53     14.89 o 
  -4   7   5        4.44        2.96      8.15 o 
  -3   7   5        0.00       -1.59      7.98 o 
  -2   7   5        7.84       11.04      8.75 o 
  -1   7   5      139.68      135.42     10.16 o 
   0   7   5        0.01        6.32      8.55 o 
   1   7   5       35.23       34.88      9.96 o 
   2   7   5        0.15        3.40      9.60 o 
   3   7   5       20.50       22.86      9.80 o 
   4   7   5        2.22        1.42      9.43 o 
   5   7   5       33.95       38.46     10.07 o 
   6   7   5      242.33      217.64     12.68 o 
   7   7   5      102.52       78.58     11.75 o 
   8   7   5      117.37      126.03     13.76 o 
   9   7   5      155.24      161.34     15.07 o 
  -9   8   5       15.91       15.76     10.69 o 
  -8   8   5        0.10       -2.51     11.30 o 
  -7   8   5      132.75      127.07     11.62 o 
  -6   8   5       14.95        9.39      9.60 o 
  -5   8   5       81.20       80.24     10.65 o 
  -4   8   5       56.08       52.93      9.85 o 
  -3   8   5       11.22       12.43      9.33 o 
  -2   8   5       18.80       25.64      9.26 o 
  -1   8   5      834.24      834.34     16.72 o 
   0   8   5       12.72        5.78      9.21 o 
   1   8   5      112.23      116.41     10.52 o 
   2   8   5       12.31        9.66      9.25 o 
   3   8   5       23.10       15.48      8.87 o 
   4   8   5      179.79      183.30     11.70 o 
   5   8   5      132.38      144.98     11.58 o 
   6   8   5       18.22        8.96     11.74 o 
   7   8   5       45.95       31.23     13.47 o 
   8   8   5       52.77       67.67     14.06 o 
   9   8   5        2.82        1.56     14.68 o 
  -8   9   5        1.19        5.13     11.42 o 
  -7   9   5        9.66       11.40     11.49 o 
  -6   9   5      112.84       98.08     11.61 o 
  -5   9   5      219.03      225.84     12.99 o 
  -4   9   5       29.33       18.16     10.38 o 
  -3   9   5       18.94       19.35      9.71 o 
  -2   9   5      334.07      352.03     13.11 o 
  -1   9   5        8.37        9.44      8.98 o 
   0   9   5       14.19        8.96      9.51 o 
   1   9   5      112.34      122.58     10.83 o 
   2   9   5       10.10       10.90      9.80 o 
   3   9   5       25.85       24.55     10.35 o 
   4   9   5       10.59        6.42     11.01 o 
   5   9   5       32.67       25.70     11.78 o 
   6   9   5       72.31       65.21     13.38 o 
   7   9   5       53.07       38.91     14.17 o 
   8   9   5       51.21       31.79     14.91 o 
  -7  10   5        0.77        8.14     11.54 o 
  -6  10   5        7.53       10.57     11.51 o 
  -5  10   5       79.72       63.71     11.92 o 
  -4  10   5        0.05       -2.14     11.03 o 
  -3  10   5       37.08       30.03     10.92 o 
  -2  10   5      205.94      210.31     12.94 o 
  -1  10   5      137.75      141.53     12.95 o 
   0  10   5       77.79       80.48     11.52 o 
   1  10   5       34.20       29.50     11.34 o 
   2  10   5       70.20       75.98     12.04 o 
   3  10   5       54.93       52.52     12.12 o 
   4  10   5        8.62        9.14     12.16 o 
   5  10   5       96.84       98.07     13.84 o 
   6  10   5       32.98       39.63     14.36 o 
  -6  11   5       39.93       35.10     11.51 o 
  -5  11   5       13.70       11.44     12.30 o 
  -4  11   5      130.77      121.93     12.90 o 
  -3  11   5      268.21      243.13     14.13 o 
  -2  11   5        0.26        1.29     10.02 o 
  -1  11   5       96.85      102.91     12.06 o 
   0  11   5       34.49       41.37     12.19 o 
   1  11   5       10.63        9.24     12.58 o 
   2  11   5       43.12       47.34     13.04 o 
   3  11   5        5.98        2.00     13.11 o 
   4  11   5        4.17        3.34     13.16 o 
   5  11   5       10.45       17.18     14.63 o 
  -3  12   5       51.67       47.82     12.94 o 
  -2  12   5       56.05       39.41     12.95 o 
  -1  12   5       25.45       16.45     12.76 o 
   0  12   5       35.74       35.36     13.20 o 
   1  12   5        7.77       12.22     12.68 o 
   2  12   5        0.15       -0.33     13.52 o 
 -12   0   6        1.84        1.15     10.44 o 
 -10   0   6      167.63      170.17     12.51 o 
  -8   0   6      389.05      409.84     13.04 o 
  -6   0   6       25.53       35.63      7.76 o 
  -4   0   6     1827.62     1758.79     24.84 o 
  -2   0   6     1498.33     1486.66     27.97 o 
   0   0   6      627.67      583.24     26.73 o 
   4   0   6      215.87      216.58     19.03 o 
   6   0   6       46.68       48.07     11.51 o 
   8   0   6      844.05      832.62     22.29 o 
  10   0   6        5.41        9.06     12.35 o 
 -12   1   6       25.78       27.54     11.39 o 
 -11   1   6       67.62       70.89     11.94 o 
 -10   1   6       72.25       61.73     11.45 o 
  -9   1   6       14.07       11.61      8.85 o 
  -8   1   6      168.23      156.91     10.07 o 
  -7   1   6        3.09        3.43      8.33 o 
  -6   1   6      953.95      957.42     17.77 o 
  -5   1   6       85.19       81.84      9.87 o 
  -4   1   6      207.36      246.59     12.21 o 
  -3   1   6      261.94      234.31     11.92 o 
  -2   1   6      681.92      723.68     19.98 o 
  -1   1   6     3232.63     3134.89     44.19 o 
   0   1   6      140.78      141.37     14.85 o 
   1   1   6        1.72        1.03     13.20 o 
   2   1   6      652.07      601.77     33.45 o 
   3   1   6       33.37       32.14     16.02 o 
   4   1   6      125.85      120.33     15.29 o 
   5   1   6       45.92       40.78     11.97 o 
   6   1   6      108.69      118.71     12.99 o 
   7   1   6       26.68       30.83     11.15 o 
   8   1   6      136.62      146.97     13.72 o 
   9   1   6       26.38       25.87     12.07 o 
  10   1   6       89.20       94.37     13.47 o 
  11   1   6       16.94       20.10     14.98 o 
 -12   2   6       47.82       51.62     12.63 o 
 -11   2   6       35.86       29.37     11.60 o 
 -10   2   6       29.19       27.23     10.79 o 
  -9   2   6       73.95       76.44     10.16 o 
  -8   2   6       88.90       95.21      9.99 o 
  -7   2   6      144.40      165.87     10.21 o 
  -6   2   6        7.94        8.83      8.03 o 
  -5   2   6      609.80      644.24     15.90 o 
  -4   2   6      208.59      267.52     11.90 o 
  -3   2   6     1330.28     1359.49     22.69 o 
  -2   2   6      265.99      259.98     13.02 o 
  -1   2   6      525.11      441.85     17.46 o 
   0   2   6      331.40      280.63     16.08 o 
   1   2   6      191.88      187.29     15.97 o 
   2   2   6       43.64       46.75     12.76 o 
   3   2   6       20.12       24.36     11.53 o 
   4   2   6      441.59      397.18     18.57 o 
   5   2   6        0.09        2.26     10.75 o 
   6   2   6      160.35      160.23     13.42 o 
   7   2   6      200.52      197.07     14.26 o 
   8   2   6     1020.62      992.85     22.83 o 
   9   2   6       85.96       89.08     13.40 o 
  10   2   6       18.47       16.25     12.88 o 
  11   2   6        0.55        1.03     14.70 o 
 -12   3   6        4.70        7.02     12.63 o 
 -11   3   6       59.75       57.51     10.83 o 
 -10   3   6       38.26       36.50      9.55 o 
  -9   3   6       78.21       88.47     10.49 o 
  -8   3   6       33.88       21.83      8.09 o 
  -7   3   6        1.52        1.38      6.87 o 
  -6   3   6      244.37      226.32     10.28 o 
  -5   3   6      752.94      785.47     16.59 o 
  -4   3   6      110.29      122.02     10.94 o 
  -3   3   6      737.52      764.62     17.72 o 
  -2   3   6        8.37        7.89      7.84 o 
  -1   3   6      425.05      410.72     15.02 o 
   0   3   6      903.58      933.79     22.23 o 
   1   3   6      464.63      485.71     17.89 o 
   2   3   6       60.79       71.11     11.20 o 
   3   3   6      215.92      249.38     13.95 o 
   4   3   6      143.28      153.04     12.80 o 
   5   3   6       96.44       97.12     12.04 o 
   6   3   6       65.21       66.10     11.38 o 
   7   3   6       39.33       45.03     11.85 o 
   8   3   6       18.76       13.27     11.62 o 
   9   3   6        8.29        6.32     12.04 o 
  10   3   6       81.09       74.62     14.06 o 
  11   3   6       50.38       53.53     15.98 o 
 -12   4   6        6.97        6.59     13.79 o 
 -11   4   6       86.27       72.89     11.20 o 
 -10   4   6       83.90       92.41     11.98 o 
  -9   4   6        1.68        4.20      9.85 o 
  -8   4   6      266.19      241.30     12.19 o 
  -7   4   6       11.46       17.44      9.19 o 
  -6   4   6       42.59       49.65      8.30 o 
  -5   4   6       26.48       30.44      8.47 o 
  -4   4   6     1351.36     1523.31     21.68 o 
  -3   4   6      155.18      171.62     11.52 o 
  -2   4   6     1381.63     1402.03     23.03 o 
  -1   4   6       30.79       30.11      9.01 o 
   0   4   6      558.53      602.37     17.31 o 
   1   4   6      685.21      654.76     18.45 o 
   2   4   6        1.02        1.54      9.23 o 
   3   4   6      807.51      797.13     20.82 o 
   4   4   6       15.94       18.67     11.53 o 
   5   4   6       50.21       60.57     10.48 o 
   6   4   6        1.60        2.11     11.04 o 
   7   4   6       28.22       25.66     11.07 o 
   8   4   6       55.01       48.00     11.66 o 
   9   4   6      471.03      476.89     17.00 o 
  10   4   6       18.43       14.76     13.07 o 
  11   4   6       20.96       23.36     15.85 o 
 -11   5   6       48.69       46.00     11.93 o 
 -10   5   6       16.51       12.60     11.99 o 
  -9   5   6      151.70      160.43     11.11 o 
  -8   5   6      138.04      171.21     11.67 o 
  -7   5   6        1.39       -3.46      9.17 o 
  -6   5   6      118.50      129.99     10.26 o 
  -5   5   6      300.41      304.46     11.81 o 
  -4   5   6       81.26       78.81      8.84 o 
  -3   5   6       18.87       14.50      8.05 o 
  -2   5   6     1239.49     1302.60     20.81 o 
  -1   5   6       34.25       34.92      9.23 o 
   0   5   6       21.71       25.19      8.52 o 
   1   5   6       46.73       60.41     10.12 o 
   2   5   6       36.39       33.22     10.25 o 
   3   5   6        0.70        0.99     10.05 o 
   4   5   6        7.10        6.07     10.14 o 
   5   5   6        4.84       -0.14     10.01 o 
   6   5   6      268.65      256.45     14.45 o 
   7   5   6        0.05        2.70     11.13 o 
   8   5   6        0.23        2.81     11.90 o 
   9   5   6       25.31       27.45     13.29 o 
  10   5   6        1.28        2.29     13.92 o 
 -11   6   6        0.68        1.73     12.38 o 
 -10   6   6      145.11      169.27     12.57 o 
  -9   6   6      160.28      147.41     12.06 o 
  -8   6   6       24.85       22.97     10.93 o 
  -7   6   6        2.72        5.55      9.46 o 
  -6   6   6       56.35       53.21      9.08 o 
  -5   6   6        0.23        3.09      8.84 o 
  -4   6   6       42.12       48.18      8.57 o 
  -3   6   6      215.42      220.64     11.35 o 
  -2   6   6      357.98      374.77     12.08 o 
  -1   6   6     1257.94     1259.64     20.37 o 
   0   6   6       25.70       21.36      9.26 o 
   1   6   6      187.00      200.37     12.31 o 
   2   6   6      409.95      436.89     15.15 o 
   3   6   6        0.97        3.88     10.25 o 
   4   6   6      194.75      206.96     12.77 o 
   5   6   6        5.37        1.33     10.52 o 
   6   6   6      708.84      691.30     18.17 o 
   7   6   6      162.45      142.40     13.06 o 
   8   6   6      101.47       91.79     13.31 o 
   9   6   6       60.86       63.62     13.30 o 
  10   6   6       22.01       15.23     16.08 o 
 -10   7   6        0.17        1.54     11.99 o 
  -9   7   6       12.67       15.30     11.30 o 
  -8   7   6      184.13      223.09     11.89 o 
  -7   7   6        0.57        2.23     10.81 o 
  -6   7   6       72.70       78.24     11.16 o 
  -5   7   6      144.57      139.59     10.67 o 
  -4   7   6       34.91       30.98      9.60 o 
  -3   7   6       12.94       17.95      9.05 o 
  -2   7   6        6.33        7.64      9.11 o 
  -1   7   6      979.43     1003.10     18.96 o 
   0   7   6      181.55      189.19     11.98 o 
   1   7   6      257.27      265.49     13.09 o 
   2   7   6        2.14        3.27      9.64 o 
   3   7   6       77.73       75.65     10.26 o 
   4   7   6      111.14      122.24     11.19 o 
   5   7   6        4.30       -0.26     10.63 o 
   6   7   6      219.03      193.35     13.33 o 
   7   7   6      198.84      194.82     13.67 o 
   8   7   6      155.30      163.84     14.76 o 
   9   7   6        4.79       -0.03     14.13 o 
  -9   8   6       24.27       37.52     12.10 o 
  -8   8   6        1.09        4.18     10.66 o 
  -7   8   6        6.00        3.75      9.90 o 
  -6   8   6       34.65       20.32     10.76 o 
  -5   8   6       19.53       21.64     10.76 o 
  -4   8   6      188.46      211.48     11.78 o 
  -3   8   6       92.69       86.14      9.75 o 
  -2   8   6        4.13        5.18      8.93 o 
  -1   8   6      141.85      143.05      9.89 o 
   0   8   6      441.78      422.09     13.08 o 
   1   8   6        6.83        5.27      9.46 o 
   2   8   6       11.00       13.92      8.99 o 
   3   8   6      197.29      169.76     11.57 o 
   4   8   6       45.29       37.73     10.65 o 
   5   8   6        0.23        1.76     10.22 o 
   6   8   6        5.61        0.51     11.49 o 
   7   8   6      452.84      424.48     17.28 o 
   8   8   6      155.81      151.86     15.31 o 
  -8   9   6      121.56      118.10     12.45 o 
  -7   9   6       14.52       21.27     11.31 o 
  -6   9   6       12.32       12.19     11.01 o 
  -5   9   6        1.84        0.82     10.46 o 
  -4   9   6       22.58       15.00     10.22 o 
  -3   9   6        2.43        0.96      9.34 o 
  -2   9   6       90.21       85.86     10.98 o 
  -1   9   6       66.40       61.27      9.48 o 
   0   9   6        1.49       -1.01      9.83 o 
   1   9   6      136.49      135.32     11.07 o 
   2   9   6       17.99       14.98     10.02 o 
   3   9   6       21.62       21.85     10.76 o 
   4   9   6       88.89       91.27     12.39 o 
   5   9   6      312.98      291.74     14.84 o 
   6   9   6        0.37       -2.06     13.58 o 
   7   9   6       62.25       66.69     14.65 o 
  -7  10   6       10.76        7.78     10.99 o 
  -6  10   6       39.35       26.43     12.99 o 
  -5  10   6      228.77      248.59     13.50 o 
  -4  10   6       59.10       46.34     12.06 o 
  -3  10   6      522.34      560.91     16.14 o 
  -2  10   6      335.43      369.93     14.59 o 
  -1  10   6        0.24       -1.19     11.45 o 
   0  10   6       28.17       29.07     10.71 o 
   1  10   6        8.81        7.28     11.45 o 
   2  10   6        5.45        3.16     11.35 o 
   3  10   6        6.82        6.51     11.15 o 
   4  10   6       65.87       55.47     12.94 o 
   5  10   6       65.03       61.31     14.61 o 
   6  10   6       28.87       36.00     14.76 o 
  -5  11   6      220.54      250.19     14.04 o 
  -4  11   6       16.02       19.31     12.08 o 
  -3  11   6        4.52        8.96     11.71 o 
  -2  11   6        5.42       11.88     10.72 o 
  -1  11   6       16.48       20.15     11.83 o 
   0  11   6       42.28       37.80     12.15 o 
   1  11   6       16.29       19.40     11.95 o 
   2  11   6        4.02        7.19     12.03 o 
   3  11   6        1.31       -0.04     13.70 o 
   4  11   6        7.94        9.64     14.68 o 
  -2  12   6       56.78       53.98     13.70 o 
  -1  12   6      224.51      237.96     15.54 o 
   0  12   6       79.79       63.85     14.53 o 
   1  12   6       48.09       43.26     13.88 o 
 -11   0   7       77.92       77.30     11.39 o 
  -9   0   7      106.50      101.74      9.55 o 
  -7   0   7       36.80       42.78      8.93 o 
  -5   0   7        0.64        4.05      9.03 o 
  -3   0   7      656.33      601.95     16.62 o 
  -1   0   7     2209.35     2300.02     38.31 o 
   1   0   7       49.69       62.22     20.69 o 
   5   0   7      761.47      791.30     28.28 o 
   7   0   7      247.86      234.49     15.99 o 
   9   0   7      203.30      200.32     16.30 o 
  11   0   7      148.93      171.71     16.35 o 
 -12   1   7      186.71      192.54     13.06 o 
 -11   1   7       62.81       55.46     10.47 o 
 -10   1   7        7.24       12.07     10.96 o 
  -9   1   7       15.80       15.86      8.91 o 
  -8   1   7        7.89        5.13      9.06 o 
  -7   1   7       45.81       50.73      8.24 o 
  -6   1   7       41.78       41.32      8.42 o 
  -5   1   7        4.06        1.35      8.21 o 
  -4   1   7      139.06      138.97     11.40 o 
  -3   1   7       18.86       13.20      8.20 o 
  -2   1   7       12.72       10.93      8.35 o 
  -1   1   7     8255.71     8629.02     70.77 o 
   0   1   7     1048.33     1082.03     31.25 o 
   1   1   7       11.92       19.00     13.85 o 
   2   1   7      265.70      244.22     26.74 o 
   3   1   7        5.12        9.94     14.94 o 
   4   1   7      117.28      112.52     17.12 o 
   5   1   7        0.29        0.96     10.79 o 
   6   1   7      391.74      414.80     19.35 o 
   7   1   7      183.91      202.69     15.47 o 
   8   1   7       44.33       43.83     12.62 o 
   9   1   7        2.95        6.80     13.49 o 
  10   1   7       17.92       17.11     14.66 o 
  11   1   7       23.14       24.77     15.08 o 
 -12   2   7        4.86        6.85     10.76 o 
 -11   2   7      118.09      100.12     12.06 o 
 -10   2   7       11.01       11.35     11.08 o 
  -9   2   7       44.31       39.35     10.87 o 
  -8   2   7      206.66      209.76     11.47 o 
  -7   2   7       42.26       40.64      9.21 o 
  -6   2   7       91.76       88.28      9.01 o 
  -5   2   7      829.67      831.61     17.25 o 
  -4   2   7       68.01       46.33      9.29 o 
  -3   2   7     2492.56     2576.94     30.62 o 
  -2   2   7     1100.83     1182.35     22.95 o 
  -1   2   7     4408.24     4298.90     46.13 o 
   0   2   7       47.02       52.00     11.07 o 
   1   2   7        1.28        2.11     11.60 o 
   2   2   7        1.69        4.97     12.26 o 
   3   2   7        0.04        0.96     11.39 o 
   4   2   7      106.75      108.07     13.79 o 
   5   2   7        1.53        1.01     10.74 o 
   6   2   7      637.30      633.85     21.21 o 
   7   2   7       32.99       24.56     12.76 o 
   8   2   7       78.97       89.53     13.18 o 
   9   2   7       24.12       21.15     13.57 o 
  10   2   7       53.62       55.10     14.84 o 
  11   2   7       61.57       65.82     17.28 o 
 -12   3   7       95.73      104.12     12.94 o 
 -11   3   7        1.58       -2.56      9.92 o 
 -10   3   7        3.58        9.32     10.46 o 
  -9   3   7       65.55       69.88     10.78 o 
  -8   3   7       63.25       68.54     10.28 o 
  -7   3   7        1.19       -0.50      8.74 o 
  -6   3   7      123.62      133.95     10.06 o 
  -5   3   7      154.81      181.07     10.51 o 
  -4   3   7       25.06       29.51      8.58 o 
  -3   3   7        8.86       12.35      9.37 o 
  -2   3   7     1202.55     1299.67     23.06 o 
  -1   3   7      517.88      495.53     16.08 o 
   0   3   7      303.34      293.43     13.86 o 
   1   3   7      131.94      123.68     12.06 o 
   2   3   7     1137.10     1098.91     26.13 o 
   3   3   7     1003.06      953.08     25.15 o 
   4   3   7      200.07      192.91     14.90 o 
   5   3   7      247.24      255.08     14.76 o 
   6   3   7       38.00       40.81     12.11 o 
   7   3   7      155.51      159.33     14.53 o 
   8   3   7       12.90       10.22     12.63 o 
   9   3   7        0.78        3.56     13.48 o 
  10   3   7        0.66        0.26     14.79 o 
  11   3   7        8.34       10.25     17.22 o 
 -11   4   7        0.56        5.56     11.79 o 
 -10   4   7      120.74      118.28     11.28 o 
  -9   4   7       27.35       32.78     11.35 o 
  -8   4   7      687.44      698.20     15.38 o 
  -7   4   7        0.01        1.01      8.58 o 
  -6   4   7      634.63      655.33     14.79 o 
  -5   4   7       58.53       62.80      8.82 o 
  -4   4   7       24.59       28.69      8.34 o 
  -3   4   7      748.29      815.01     17.41 o 
  -2   4   7     2729.66     2755.00     30.67 o 
  -1   4   7       56.35       79.39     10.52 o 
   0   4   7      107.01      114.83     10.55 o 
   1   4   7        3.33        3.66     10.71 o 
   2   4   7       29.80       28.41     10.22 o 
   3   4   7      153.25      164.49     13.27 o 
   4   4   7       75.65       71.75     11.74 o 
   5   4   7       22.67       20.68     10.94 o 
   6   4   7      129.77      113.97     13.08 o 
   7   4   7       41.94       37.50     11.76 o 
   8   4   7       23.87       28.93     12.98 o 
   9   4   7       58.57       44.15     13.48 o 
  10   4   7       79.27       80.13     15.94 o 
 -11   5   7        4.62       -0.53     11.74 o 
 -10   5   7      114.11      110.95     12.70 o 
  -9   5   7       38.27       35.22     10.92 o 
  -8   5   7        0.11        7.62     10.79 o 
  -7   5   7       40.29       44.59     10.07 o 
  -6   5   7       62.87       59.30      9.37 o 
  -5   5   7       65.37       62.81      8.85 o 
  -4   5   7       53.15       50.01      9.10 o 
  -3   5   7      132.34      131.94      9.90 o 
  -2   5   7       14.40       13.44      8.82 o 
  -1   5   7      312.19      314.10     13.06 o 
   0   5   7      123.84      121.39     11.35 o 
   1   5   7     1402.05     1505.09     24.70 o 
   2   5   7      178.72      177.09     12.81 o 
   3   5   7       19.42       16.12      9.74 o 
   4   5   7      514.23      522.27     16.75 o 
   5   5   7        1.52        3.14     10.40 o 
   6   5   7       58.63       69.02     11.89 o 
   7   5   7       47.34       44.56     12.54 o 
   8   5   7      106.60       96.11     12.94 o 
   9   5   7        4.67        5.80     12.93 o 
  10   5   7        6.90        8.02     16.04 o 
 -11   6   7       87.95       89.28     13.89 o 
 -10   6   7        2.07        5.77     12.22 o 
  -9   6   7       32.52       32.99      9.89 o 
  -8   6   7       31.62       24.49     10.30 o 
  -7   6   7       83.61       85.81     11.51 o 
  -6   6   7        8.12        7.62      9.20 o 
  -5   6   7      131.31      142.64     10.70 o 
  -4   6   7      177.57      173.80     10.74 o 
  -3   6   7      209.47      232.03     12.10 o 
  -2   6   7        2.66        0.29      9.34 o 
  -1   6   7       42.72       48.52     10.34 o 
   0   6   7        7.21        2.24      9.88 o 
   1   6   7        5.36        9.76     10.24 o 
   2   6   7        0.24       -0.96     11.03 o 
   3   6   7      200.73      219.46     12.62 o 
   4   6   7       84.59      100.92     11.13 o 
   5   6   7      141.08      125.93     11.71 o 
   6   6   7        6.75        7.35     11.52 o 
   7   6   7        1.51       -0.83     11.76 o 
   8   6   7      296.15      261.13     16.08 o 
   9   6   7       28.65       35.93     14.79 o 
 -10   7   7       58.86       44.81     11.57 o 
  -9   7   7        0.49        4.39     12.27 o 
  -8   7   7        0.98        6.27     10.01 o 
  -7   7   7        8.24       14.29     10.60 o 
  -6   7   7        9.90       11.86     10.29 o 
  -5   7   7        0.02        1.76      9.10 o 
  -4   7   7      136.67      131.80      9.66 o 
  -3   7   7      150.57      140.97     10.67 o 
  -2   7   7      245.78      239.92     11.99 o 
  -1   7   7      106.46      107.00     11.01 o 
   0   7   7     1317.71     1345.85     21.18 o 
   1   7   7     1501.05     1515.89     22.69 o 
   2   7   7       14.78       16.14      9.87 o 
   3   7   7        1.77        1.24      9.30 o 
   4   7   7       32.18       20.67     10.46 o 
   5   7   7       18.15       21.51     10.93 o 
   6   7   7       13.01       12.67     11.45 o 
   7   7   7       40.18       45.87     12.13 o 
   8   7   7       19.77       22.82     13.99 o 
   9   7   7        0.35       -1.20     15.26 o 
  -9   8   7       32.46       29.29     11.72 o 
  -8   8   7        4.48        9.71     12.21 o 
  -7   8   7       16.60       14.97     11.19 o 
  -6   8   7       94.81       89.15     11.53 o 
  -5   8   7       38.62       23.51     11.42 o 
  -4   8   7        9.86       10.67      8.19 o 
  -3   8   7        8.84        6.10      9.12 o 
  -2   8   7       87.19       88.19      9.92 o 
  -1   8   7      192.11      185.15     11.22 o 
   0   8   7      191.04      202.18     11.71 o 
   1   8   7       10.23       16.04      9.28 o 
   2   8   7      108.32      110.12     10.78 o 
   3   8   7        6.72       -0.36     10.15 o 
   4   8   7       54.16       43.86     10.83 o 
   5   8   7        0.02       -1.35     10.74 o 
   6   8   7       35.82       36.48     12.63 o 
   7   8   7      208.27      206.48     15.66 o 
   8   8   7        1.16        4.89     14.56 o 
  -8   9   7       15.11       17.14     12.31 o 
  -7   9   7        2.04        2.84     11.51 o 
  -6   9   7        0.50        7.51     10.94 o 
  -5   9   7       27.86       27.00     10.90 o 
  -4   9   7      185.82      167.61     13.89 o 
  -3   9   7       15.49       18.90     11.38 o 
  -2   9   7       96.09       92.91     10.89 o 
  -1   9   7      283.24      271.38     12.80 o 
   0   9   7        7.25        1.97     10.03 o 
   1   9   7       10.32        9.70     10.29 o 
   2   9   7      288.59      280.13     13.20 o 
   3   9   7       20.64       24.18     11.03 o 
   4   9   7        0.06       -1.79     11.71 o 
   5   9   7       11.13        2.28     13.65 o 
   6   9   7       26.44       23.49     13.61 o 
   7   9   7       27.06       34.49     14.86 o 
  -7  10   7        7.66        1.41     11.66 o 
  -6  10   7       23.61       18.07      9.88 o 
  -5  10   7       53.07       51.78     12.11 o 
  -4  10   7       56.69       55.47     11.61 o 
  -3  10   7      144.69      140.48     12.68 o 
  -2  10   7       89.02       75.92     12.31 o 
  -1  10   7       74.93       73.02     12.35 o 
   0  10   7       82.14       80.07     12.10 o 
   1  10   7       10.17       14.45     11.69 o 
   2  10   7       27.99       31.52     11.98 o 
   3  10   7        4.48        6.43     12.62 o 
   4  10   7        2.27        7.64     13.22 o 
   5  10   7        3.59        5.68     14.45 o 
   6  10   7        4.42        9.85     15.36 o 
  -5  11   7       42.99       23.82     13.45 o 
  -4  11   7      140.94      127.64     13.88 o 
  -3  11   7        0.27        3.60     12.11 o 
  -2  11   7       14.43       12.25     12.08 o 
  -1  11   7       66.20       61.11     12.72 o 
   0  11   7      121.63      125.84     14.12 o 
   1  11   7       45.21       55.19     13.45 o 
   2  11   7        4.60       -4.88     14.17 o 
   3  11   7        0.07       -3.34     14.35 o 
   4  11   7       63.30       77.67     16.66 o 
 -12   0   8       31.68       36.03     12.02 o 
 -10   0   8      548.95      600.70     15.35 o 
  -8   0   8       47.67       47.19      9.84 o 
  -6   0   8      593.69      628.14     15.22 o 
  -4   0   8      522.26      507.42     15.40 o 
  -2   0   8     2925.46     3144.64     36.98 o 
   0   0   8     2741.87     3087.08     51.24 o 
   6   0   8      582.33      608.13     26.01 o 
   8   0   8      290.71      298.22     18.71 o 
  10   0   8       31.11       31.40     15.66 o 
 -12   1   8        7.53        2.43     11.04 o 
 -11   1   8       10.92        8.33     11.48 o 
 -10   1   8       48.03       30.91     11.07 o 
  -9   1   8       20.75       17.18     11.03 o 
  -8   1   8      587.78      569.04     14.21 o 
  -7   1   8       36.44       30.66      9.14 o 
  -6   1   8     1034.82     1018.02     18.00 o 
  -5   1   8       26.15       36.61      9.26 o 
  -4   1   8       10.13        8.97      8.15 o 
  -3   1   8        0.02        4.50      8.88 o 
  -2   1   8      662.98      708.40     18.62 o 
  -1   1   8      754.68      747.53     22.04 o 
   0   1   8        8.84       17.86     12.12 o 
   1   1   8     1075.37     1142.40     40.43 o 
   2   1   8      637.16      696.80     45.10 o 
   4   1   8      144.98      147.03     20.50 o 
   5   1   8        1.45        2.08     13.90 o 
   6   1   8      207.99      219.80     18.44 o 
   7   1   8      114.82      114.37     15.25 o 
   8   1   8      475.32      522.88     21.24 o 
   9   1   8       60.08       57.51     15.25 o 
  10   1   8       21.64       20.64     16.82 o 
  11   1   8        2.89        0.76     15.56 o 
 -12   2   8        4.33        1.69     11.11 o 
 -11   2   8       24.41       18.77     11.49 o 
 -10   2   8       17.20       14.17     10.79 o 
  -9   2   8      121.58      126.58     11.10 o 
  -8   2   8      218.78      223.26     11.33 o 
  -7   2   8        2.86        6.19      9.01 o 
  -6   2   8      341.93      359.19     12.74 o 
  -5   2   8        6.49       11.48      8.87 o 
  -4   2   8        8.53       13.86      9.05 o 
  -3   2   8       73.11       58.00      9.96 o 
  -2   2   8     1849.08     1642.92     26.32 o 
  -1   2   8     4343.02     4437.17     45.10 o 
   0   2   8      540.99      550.44     20.44 o 
   1   2   8      101.78      106.48     14.12 o 
   2   2   8      493.06      515.27     25.11 o 
   3   2   8       49.36       69.78     14.53 o 
   4   2   8      564.80      574.24     25.11 o 
   5   2   8       55.11       51.19     14.26 o 
   6   2   8       33.41       34.06     13.76 o 
   7   2   8        6.65        5.48     12.75 o 
   8   2   8       27.98       21.24     14.26 o 
   9   2   8      176.99      178.93     17.64 o 
  10   2   8        1.90        3.75     16.18 o 
 -12   3   8       19.57       20.81     11.89 o 
 -11   3   8       10.76       11.88     11.98 o 
 -10   3   8       42.62       33.01     10.05 o 
  -9   3   8      886.97      875.65     17.17 o 
  -8   3   8      786.57      763.69     15.54 o 
  -7   3   8        3.83        0.92      8.12 o 
  -6   3   8      235.44      228.38     11.65 o 
  -5   3   8      930.47      938.30     17.63 o 
  -4   3   8      188.54      207.69     11.39 o 
  -3   3   8     1037.72     1065.29     19.89 o 
  -2   3   8      323.96      313.51     14.07 o 
  -1   3   8      262.29      276.07     13.80 o 
   0   3   8      516.09      489.38     17.78 o 
   1   3   8      146.36      131.23     12.81 o 
   2   3   8      570.06      607.03     21.73 o 
   3   3   8      548.10      564.80     21.22 o 
   4   3   8      282.18      284.32     16.54 o 
   5   3   8      305.60      324.16     17.31 o 
   6   3   8       37.98       36.58     12.84 o 
   7   3   8        0.71        2.93     12.53 o 
   8   3   8       11.92       10.92     13.84 o 
   9   3   8       20.05       19.41     16.00 o 
  10   3   8      102.45       94.20     17.26 o 
 -11   4   8       46.40       31.30     11.71 o 
 -10   4   8      131.55      114.75     11.45 o 
  -9   4   8       15.03        7.79     10.94 o 
  -8   4   8       41.37       20.99     10.89 o 
  -7   4   8      273.10      284.87     11.99 o 
  -6   4   8      102.75       90.82      8.96 o 
  -5   4   8       25.51       23.92      8.73 o 
  -4   4   8       77.99       72.79      8.93 o 
  -3   4   8       50.54       56.86      9.55 o 
  -2   4   8        5.99       11.43      9.30 o 
  -1   4   8     1123.62     1159.66     21.92 o 
   0   4   8      255.30      258.68     13.94 o 
   1   4   8     1308.12     1324.77     25.72 o 
   2   4   8       53.52       54.11     11.13 o 
   3   4   8      154.11      155.92     13.26 o 
   4   4   8        4.54        8.07     10.19 o 
   5   4   8      157.92      147.12     13.24 o 
   6   4   8       11.84        7.11     11.86 o 
   7   4   8       48.89       46.10     13.57 o 
   8   4   8        1.68        0.99     12.54 o 
   9   4   8       29.53       19.08     15.04 o 
  10   4   8       29.42       21.82     16.18 o 
 -11   5   8       31.55       24.59     11.28 o 
 -10   5   8       31.94       20.92     11.35 o 
  -9   5   8      410.78      411.52     14.21 o 
  -8   5   8      181.45      191.98     12.33 o 
  -7   5   8        7.14        7.93      9.01 o 
  -6   5   8       82.59      104.75      9.93 o 
  -5   5   8       62.51       55.21      8.56 o 
  -4   5   8       98.28       89.15     10.48 o 
  -3   5   8      205.43      195.91     11.79 o 
  -2   5   8      394.23      413.08     14.22 o 
  -1   5   8       74.72       93.75     10.93 o 
   0   5   8      104.33      103.71     11.54 o 
   1   5   8        6.84        6.16     10.26 o 
   2   5   8        6.71       15.27     10.43 o 
   3   5   8       44.89       49.96     10.01 o 
   4   5   8       24.78       24.68     10.48 o 
   5   5   8       80.10       84.66     13.16 o 
   6   5   8       98.62       98.87     12.58 o 
   7   5   8       85.84       85.67     13.74 o 
   8   5   8        0.31        2.90     12.54 o 
   9   5   8       15.24       10.15     15.91 o 
  10   5   8       18.99       22.21     17.37 o 
 -10   6   8        6.01        6.43     13.31 o 
  -9   6   8      119.03      107.69     11.33 o 
  -8   6   8        8.00        8.25      9.98 o 
  -7   6   8      156.35      135.91     10.80 o 
  -6   6   8      101.33      101.49     10.48 o 
  -5   6   8      111.57      105.21      9.30 o 
  -4   6   8      126.81      143.53     10.63 o 
  -3   6   8      125.90      126.95     10.92 o 
  -2   6   8      165.67      186.73     12.06 o 
  -1   6   8       13.03       10.94     10.11 o 
   0   6   8      281.91      281.03     13.80 o 
   1   6   8      292.63      285.03     14.02 o 
   2   6   8       13.69        9.49     10.44 o 
   3   6   8      281.22      307.57     14.15 o 
   4   6   8       34.67       46.95     11.58 o 
   5   6   8       45.55       41.17     11.74 o 
   6   6   8       23.43       18.99     12.68 o 
   7   6   8       12.33       13.77     12.35 o 
   8   6   8       74.55       73.60     14.47 o 
   9   6   8        0.82        5.52     15.66 o 
 -10   7   8       49.71       49.05     11.49 o 
  -9   7   8       15.45       11.52     11.25 o 
  -8   7   8       81.60       91.60     11.07 o 
  -7   7   8       43.75       41.33     10.61 o 
  -6   7   8       73.27       66.68     10.85 o 
  -5   7   8       22.04       27.59      9.94 o 
  -4   7   8       63.94       57.06      9.35 o 
  -3   7   8      242.46      225.41     11.30 o 
  -2   7   8      244.02      248.19     11.30 o 
  -1   7   8      156.00      142.85     11.17 o 
   0   7   8      164.58      173.50     11.44 o 
   1   7   8       93.87       88.85     10.58 o 
   2   7   8        1.44        1.55      9.78 o 
   3   7   8        1.31       -0.24     10.62 o 
   4   7   8       43.34       51.50     11.15 o 
   5   7   8       27.30       27.18     11.92 o 
   6   7   8        0.94        1.86     11.75 o 
   7   7   8        5.24        8.52     12.94 o 
   8   7   8      181.50      194.28     16.99 o 
  -9   8   8        4.38       -7.09     11.47 o 
  -8   8   8        8.71        2.34     11.60 o 
  -7   8   8        0.77        2.77     10.29 o 
  -6   8   8        0.19        1.95     11.25 o 
  -5   8   8        0.02        2.99     10.74 o 
  -4   8   8      336.25      339.56     13.48 o 
  -3   8   8       23.21       18.02     10.05 o 
  -2   8   8        0.96        3.09      9.07 o 
  -1   8   8      123.35      142.67     10.62 o 
   0   8   8      240.57      255.60     12.38 o 
   1   8   8      489.26      502.52     15.31 o 
   2   8   8       15.71       10.66     10.01 o 
   3   8   8       33.66       26.89     10.72 o 
   4   8   8      116.17      124.47     12.60 o 
   5   8   8        9.08        7.12     11.74 o 
   6   8   8       14.61       15.95     13.47 o 
   7   8   8        3.60        8.79     13.99 o 
   8   8   8        0.16       -2.90     17.00 o 
  -8   9   8       18.87        7.85     11.49 o 
  -7   9   8        3.62       -1.73     11.06 o 
  -6   9   8      121.94      121.81     11.03 o 
  -5   9   8        1.41        5.98     10.21 o 
  -4   9   8      190.36      192.63     13.52 o 
  -3   9   8      111.88      117.47     12.53 o 
  -2   9   8       99.71       95.11     12.08 o 
  -1   9   8      203.67      197.95     12.97 o 
   0   9   8       58.79       48.14     11.54 o 
   1   9   8       34.25       36.39     11.10 o 
   2   9   8        1.94        1.88     10.88 o 
   3   9   8        1.03        0.08     11.57 o 
   4   9   8        0.58        2.11     12.36 o 
   5   9   8       95.34      100.16     15.29 o 
   6   9   8       36.02       29.68     14.53 o 
  -6  10   8        3.74        2.10     12.90 o 
  -5  10   8        0.81        0.28     12.29 o 
  -4  10   8       99.96       98.60     12.24 o 
  -3  10   8       47.16       53.25     11.74 o 
  -2  10   8       90.45       89.90     11.90 o 
  -1  10   8        6.88        3.97     11.74 o 
   0  10   8       91.65       92.33     11.86 o 
   1  10   8       26.21       18.60     12.17 o 
   2  10   8       83.94       78.54     13.06 o 
   3  10   8        0.05       -5.04     13.62 o 
   4  10   8       33.74       39.39     13.56 o 
   5  10   8       66.27       64.78     15.61 o 
  -4  11   8        0.03        3.74     13.20 o 
  -3  11   8       30.84       28.34     12.49 o 
  -2  11   8       16.84       16.55     13.38 o 
  -1  11   8       10.21       15.88     12.95 o 
   0  11   8       38.73       53.70     14.22 o 
   1  11   8       23.89       23.08     14.04 o 
   2  11   8       33.67       41.89     15.06 o 
   3  11   8        1.31       -0.06     15.72 o 
 -11   0   9       19.76       24.06     11.60 o 
  -9   0   9       10.18       -0.68     10.84 o 
  -7   0   9       97.12       92.16     10.33 o 
  -5   0   9      452.79      513.09     14.61 o 
  -3   0   9      278.94      279.16     13.42 o 
  -1   0   9      293.19      270.25     15.13 o 
   1   0   9     2284.50     2341.97     68.49 o 
   7   0   9      157.58      172.45     19.49 o 
   9   0   9        1.71       -0.70     16.90 o 
 -12   1   9        0.92       -3.69     10.93 o 
 -11   1   9        1.17        5.29     11.99 o 
 -10   1   9       19.53       15.61     10.55 o 
  -9   1   9      396.51      407.19     14.25 o 
  -8   1   9       70.37       65.31      9.26 o 
  -7   1   9       87.11       88.38     10.24 o 
  -6   1   9       34.15       42.09      9.90 o 
  -5   1   9        2.79        5.82      8.19 o 
  -4   1   9       57.96       75.71      9.34 o 
  -3   1   9        2.88        2.19      9.02 o 
  -2   1   9      397.27      392.84     15.35 o 
  -1   1   9      150.79      142.20     12.08 o 
   0   1   9        0.29        3.47     10.74 o 
   1   1   9     1289.33     1337.58     42.87 o 
   5   1   9       18.03       17.55     19.04 o 
   6   1   9        6.10        2.13     16.63 o 
   7   1   9      141.90      137.45     19.00 o 
   8   1   9        4.79        3.42     17.22 o 
   9   1   9        2.09        1.35     17.31 o 
  10   1   9        2.34        6.47     18.30 o 
 -12   2   9       62.33       63.72     12.44 o 
 -11   2   9       13.15        6.48     11.57 o 
 -10   2   9        2.10        1.49     11.11 o 
  -9   2   9        0.00        2.78      9.97 o 
  -8   2   9       70.70       89.09     10.12 o 
  -7   2   9      511.58      507.46     14.04 o 
  -6   2   9      527.52      549.23     14.89 o 
  -5   2   9      108.33      101.13     10.07 o 
  -4   2   9       14.00       23.92      8.17 o 
  -3   2   9      424.44      452.17     14.99 o 
  -2   2   9        2.19        6.37      9.85 o 
  -1   2   9      116.11      104.26     11.60 o 
   0   2   9      906.70      895.92     24.52 o 
   1   2   9       55.02       66.15     12.74 o 
   2   2   9       86.50       85.18     15.67 o 
   3   2   9       84.37       81.70     14.98 o 
   4   2   9       22.34       16.16     14.18 o 
   5   2   9       76.35       79.80     18.08 o 
   6   2   9      179.04      193.29     19.13 o 
   7   2   9       58.84       61.93     16.67 o 
   8   2   9        6.84        9.67     17.02 o 
   9   2   9       15.95       10.74     16.77 o 
  10   2   9        8.62        5.20     17.37 o 
 -11   3   9        2.41        2.04     13.53 o 
 -10   3   9      219.14      221.19     12.84 o 
  -9   3   9       19.38       21.83     10.07 o 
  -8   3   9     1106.46     1135.80     18.75 o 
  -7   3   9        0.62       -0.78      8.93 o 
  -6   3   9       52.42       63.63      9.98 o 
  -5   3   9       49.85       47.11     10.03 o 
  -4   3   9       43.17       49.74      9.69 o 
  -3   3   9       21.21       22.04      9.20 o 
  -2   3   9      202.29      221.92     12.92 o 
  -1   3   9      110.29      126.21     12.31 o 
   0   3   9      559.95      583.55     19.51 o 
   1   3   9     1405.99     1361.89     29.14 o 
   2   3   9      690.21      680.28     23.10 o 
   3   3   9       59.19       66.58     12.95 o 
   4   3   9       24.15       22.23     13.20 o 
   5   3   9      170.87      166.58     16.14 o 
   6   3   9       29.27       25.34     13.54 o 
   7   3   9       19.37       21.54     14.80 o 
   8   3   9       21.01       19.31     16.13 o 
   9   3   9        2.95        2.43     15.77 o 
  10   3   9       12.28       12.34     17.04 o 
 -11   4   9       81.08       67.56     12.62 o 
 -10   4   9       12.51       17.61     11.78 o 
  -9   4   9       14.21       20.28     11.33 o 
  -8   4   9        2.16       -6.33     10.60 o 
  -7   4   9        5.81       10.92      8.56 o 
  -6   4   9      215.99      227.84     11.13 o 
  -5   4   9      405.06      450.09     13.68 o 
  -4   4   9      102.01      119.80     11.12 o 
  -3   4   9        2.19       -0.82      9.29 o 
  -2   4   9       43.99       42.17     10.14 o 
  -1   4   9       28.64       33.72     10.46 o 
   0   4   9       45.33       44.26     11.38 o 
   1   4   9      253.33      251.20     14.91 o 
   2   4   9        9.28        9.48     10.70 o 
   3   4   9       15.38       20.12     11.12 o 
   4   4   9        0.00       -1.13     10.98 o 
   5   4   9       44.77       38.41     13.45 o 
   6   4   9      111.92       97.44     13.75 o 
   7   4   9       11.36        7.73     13.63 o 
   8   4   9       52.33       61.23     17.03 o 
   9   4   9      159.60      169.49     19.71 o 
  10   4   9      104.65       95.51     18.02 o 
 -11   5   9       24.76       21.17     11.01 o 
 -10   5   9       21.71       16.91     11.35 o 
  -9   5   9      668.71      682.45     15.88 o 
  -8   5   9        3.23        2.56      9.83 o 
  -7   5   9       60.12       37.49      9.33 o 
  -6   5   9        3.21        4.43      8.70 o 
  -5   5   9        8.79        6.20      8.25 o 
  -4   5   9      292.20      284.66     12.68 o 
  -3   5   9        1.22        1.38      9.74 o 
  -2   5   9       17.58       11.47     10.44 o 
  -1   5   9       49.70       67.22     11.11 o 
   0   5   9      376.54      381.10     15.00 o 
   1   5   9      964.84      991.28     21.72 o 
   2   5   9      612.77      577.05     18.54 o 
   3   5   9      212.13      216.26     13.57 o 
   4   5   9      184.45      168.54     14.39 o 
   5   5   9      100.90       95.50     13.26 o 
   6   5   9       41.26       29.44     13.81 o 
   7   5   9      125.49      122.76     14.86 o 
   8   5   9        0.36       -0.63     14.29 o 
   9   5   9        8.20       10.06     15.49 o 
 -10   6   9       18.11       14.80     11.33 o 
  -9   6   9       12.51        9.30     11.85 o 
  -8   6   9       12.33       10.43     11.60 o 
  -7   6   9       49.66       55.46     10.57 o 
  -6   6   9        3.09        2.64      9.33 o 
  -5   6   9       16.63       20.49      9.05 o 
  -4   6   9      408.40      415.31     13.27 o 
  -3   6   9       47.15       45.49      9.08 o 
  -2   6   9        0.39        1.91      9.65 o 
  -1   6   9      873.34      881.50     18.81 o 
   0   6   9      704.59      675.74     17.55 o 
   1   6   9       51.44       46.87     10.56 o 
   2   6   9      500.89      516.01     16.63 o 
   3   6   9       10.13       10.29     10.74 o 
   4   6   9       47.53       36.99     11.53 o 
   5   6   9      125.39      118.32     14.25 o 
   6   6   9       57.50       52.37     12.89 o 
   7   6   9       17.51       12.75     14.04 o 
   8   6   9        1.59        1.01     15.11 o 
   9   6   9        7.92       11.89     16.12 o 
  -9   7   9       46.56       40.22     12.71 o 
  -8   7   9        7.93        8.91     10.83 o 
  -7   7   9        1.34       -1.29     11.42 o 
  -6   7   9        8.07        9.46     11.21 o 
  -5   7   9        1.80        7.14     10.35 o 
  -4   7   9        0.14       -0.67      9.06 o 
  -3   7   9      208.17      214.30     11.63 o 
  -2   7   9        0.32        1.83      8.91 o 
  -1   7   9        0.41        1.70      9.17 o 
   0   7   9       12.45        8.33      9.57 o 
   1   7   9       87.53       77.62     11.51 o 
   2   7   9      611.66      614.61     17.26 o 
   3   7   9       32.27       41.83     11.13 o 
   4   7   9        5.98        3.04     12.29 o 
   5   7   9       79.04       67.69     13.02 o 
   6   7   9       12.17       13.93     12.34 o 
   7   7   9       44.27       56.90     15.61 o 
   8   7   9       17.81       19.28     16.31 o 
  -8   8   9       38.92       42.39     10.88 o 
  -7   8   9        0.25        3.61     10.78 o 
  -6   8   9       25.62       25.04      9.79 o 
  -5   8   9       64.65       58.79     11.67 o 
  -4   8   9        1.54        5.57     11.39 o 
  -3   8   9      104.78      112.13     11.63 o 
  -2   8   9      652.55      694.88     15.84 o 
  -1   8   9      200.66      194.77     11.79 o 
   0   8   9       67.74       68.45     10.85 o 
   1   8   9      741.63      745.08     17.18 o 
   2   8   9        0.09       -3.47     10.47 o 
   3   8   9       71.97       73.48     12.13 o 
   4   8   9        4.34        6.27     11.70 o 
   5   8   9       37.52       42.01     13.48 o 
   6   8   9      100.53      106.66     14.38 o 
   7   8   9       35.84       43.60     15.88 o 
  -7   9   9        3.03        8.43     12.98 o 
  -6   9   9        6.59       11.81     10.53 o 
  -5   9   9        2.01        0.55     10.79 o 
  -4   9   9        7.87        9.90     10.37 o 
  -3   9   9       10.69        9.97     11.06 o 
  -2   9   9      336.40      352.01     14.65 o 
  -1   9   9       37.17       32.80     11.65 o 
   0   9   9       15.43       18.67     11.65 o 
   1   9   9       10.10        6.70     11.24 o 
   2   9   9       35.09       31.43     11.26 o 
   3   9   9      110.72      110.86     13.65 o 
   4   9   9       93.72      101.35     14.29 o 
   5   9   9        5.07        6.62     14.16 o 
   6   9   9        2.49        4.28     15.58 o 
  -6  10   9        0.52        4.13     14.15 o 
  -5  10   9        0.01        0.96     13.15 o 
  -4  10   9        0.63       -8.02     13.31 o 
  -3  10   9        7.29       10.57     12.81 o 
  -2  10   9        2.87        5.55     13.02 o 
  -1  10   9       21.84       18.21     13.09 o 
   0  10   9      201.94      205.41     14.25 o 
   1  10   9        2.82        0.13     12.77 o 
   2  10   9        0.21       -2.50     13.53 o 
   3  10   9       31.39       35.36     14.18 o 
   4  10   9       44.31       55.65     14.95 o 
  -3  11   9       44.79       43.44     13.39 o 
  -2  11   9       11.05       16.84     14.40 o 
  -1  11   9       66.25       68.67     15.07 o 
   0  11   9       36.44       35.85     14.70 o 
   1  11   9       97.72       92.09     16.30 o 
   2  11   9       42.33       38.91     15.82 o 
 -10   0  10       38.28       18.17     10.38 o 
  -8   0  10      794.18      831.42     15.89 o 
  -6   0  10       87.78       98.30     10.80 o 
  -4   0  10      173.09      178.72     11.81 o 
  -2   0  10      417.37      432.30     16.68 o 
   0   0  10     1102.22     1247.08     31.65 o 
   8   0  10      854.34      877.09     37.67 o 
  10   0  10       23.66       24.77     19.33 o 
 -11   1  10        3.14        0.69     11.48 o 
 -10   1  10       64.86       68.13     10.96 o 
  -9   1  10       12.21        6.44     10.75 o 
  -8   1  10      174.08      173.53     11.19 o 
  -7   1  10     1160.68     1064.59     17.69 o 
  -6   1  10     1364.99     1351.09     20.53 o 
  -5   1  10      576.24      567.84     15.76 o 
  -4   1  10        0.36        1.97      9.29 o 
  -3   1  10      172.79      180.13     12.38 o 
  -2   1  10      818.21      844.43     20.17 o 
  -1   1  10      203.75      206.10     13.79 o 
   0   1  10     1023.24     1033.31     27.89 o 
   1   1  10      763.87      774.77     32.48 o 
   7   1  10      152.30      148.41     25.33 o 
   8   1  10        0.72        1.49     20.05 o 
   9   1  10        7.07        5.45     19.36 o 
  10   1  10       76.48       87.14     21.21 o 
 -11   2  10        4.18        5.04     13.04 o 
 -10   2  10        3.06        5.06     10.79 o 
  -9   2  10      394.56      416.32     14.25 o 
  -8   2  10      123.81      117.78     10.40 o 
  -7   2  10        7.67        3.47      8.19 o 
  -6   2  10      727.53      749.58     16.11 o 
  -5   2  10        4.79        2.02      9.85 o 
  -4   2  10     1066.46     1064.47     19.63 o 
  -3   2  10       42.74       43.64     10.52 o 
  -2   2  10      269.97      256.01     14.35 o 
  -1   2  10      105.74      116.18     12.62 o 
   0   2  10        7.13       10.43     10.48 o 
   1   2  10      160.49      183.01     16.18 o 
   2   2  10      437.80      466.28     27.55 o 
   3   2  10       26.85       27.79     15.97 o 
   4   2  10      281.47      289.56     27.54 o 
   5   2  10        6.31        9.35     17.72 o 
   6   2  10      153.91      141.25     20.83 o 
   7   2  10      315.30      326.81     27.54 o 
   8   2  10       31.47       28.19     19.46 o 
   9   2  10       31.53       27.37     18.19 o 
  10   2  10       39.87       40.21     18.87 o 
 -11   3  10       37.48       30.37     12.61 o 
 -10   3  10      124.92      116.10     11.85 o 
  -9   3  10       94.04       88.79     10.88 o 
  -8   3  10       53.51       52.80      9.78 o 
  -7   3  10       78.39       70.69      8.93 o 
  -6   3  10      253.85      267.20     11.89 o 
  -5   3  10       90.43      100.58     10.63 o 
  -4   3  10       13.09       17.25     10.42 o 
  -3   3  10       53.59       60.82     10.60 o 
  -2   3  10      341.51      341.60     14.75 o 
  -1   3  10      884.00      908.28     21.13 o 
   0   3  10      140.68      127.98     13.09 o 
   1   3  10     1313.29     1303.95     28.91 o 
   2   3  10      310.99      328.95     18.91 o 
   3   3  10      108.74      106.67     16.21 o 
   4   3  10      354.34      370.48     22.91 o 
   5   3  10       69.25       72.46     16.99 o 
   6   3  10       74.95       66.90     18.36 o 
   7   3  10        0.99        0.33     17.73 o 
   8   3  10        8.95        8.89     17.68 o 
   9   3  10        9.69        7.46     18.48 o 
 -11   4  10        6.91        4.88     11.13 o 
 -10   4  10      134.64      152.07     13.58 o 
  -9   4  10        7.86       12.38     10.53 o 
  -8   4  10        1.18       -2.38      9.97 o 
  -7   4  10      822.70      796.53     16.41 o 
  -6   4  10        2.80        2.18      8.98 o 
  -5   4  10        0.51        3.28      9.03 o 
  -4   4  10       42.22       41.33     10.52 o 
  -3   4  10      336.41      367.11     14.43 o 
  -2   4  10      129.44      118.44     11.95 o 
  -1   4  10      279.29      286.92     13.71 o 
   0   4  10      105.28      103.50     11.57 o 
   1   4  10     1294.75     1246.71     25.22 o 
   2   4  10      290.85      287.67     16.21 o 
   3   4  10        6.00        5.43     12.13 o 
   4   4  10      134.07      131.05     15.52 o 
   5   4  10      433.84      434.44     20.73 o 
   6   4  10        3.99        4.83     14.50 o 
   7   4  10        2.22        3.83     15.57 o 
   8   4  10        1.87        3.91     16.11 o 
   9   4  10        1.78        3.02     17.66 o 
 -10   5  10       31.93       31.66     11.03 o 
  -9   5  10        0.09        1.67     10.74 o 
  -8   5  10        1.74        2.46     10.49 o 
  -7   5  10       12.43        8.02     10.12 o 
  -6   5  10       76.66       67.10     10.16 o 
  -5   5  10       79.16       75.89      9.81 o 
  -4   5  10       21.59       20.56      9.33 o 
  -3   5  10      138.89      124.21     11.47 o 
  -2   5  10      100.74      112.10     11.54 o 
  -1   5  10       57.41       49.20     11.08 o 
   0   5  10       54.52       59.02     11.53 o 
   1   5  10     1754.74     1775.42     27.82 o 
   2   5  10      327.15      337.91     15.84 o 
   3   5  10       50.72       52.26     12.45 o 
   4   5  10        5.32        2.18     11.84 o 
   5   5  10      408.78      389.53     18.37 o 
   6   5  10       48.42       34.94     14.82 o 
   7   5  10        2.56        3.16     15.84 o 
   8   5  10        4.18        1.37     17.71 o 
   9   5  10       26.40       25.43     16.21 o 
 -10   6  10       50.23       45.58     11.38 o 
  -9   6  10        6.02        0.78     11.69 o 
  -8   6  10       32.76       21.12     11.53 o 
  -7   6  10        8.43        6.18     10.96 o 
  -6   6  10      246.31      239.37     12.72 o 
  -5   6  10        0.06        2.81      9.43 o 
  -4   6  10       19.39       23.24      9.16 o 
  -3   6  10      138.69      121.74     10.34 o 
  -2   6  10        0.72        0.33      9.42 o 
  -1   6  10      493.93      463.87     14.58 o 
   0   6  10      315.82      280.16     13.67 o 
   1   6  10      152.02      157.45     13.08 o 
   2   6  10      234.30      233.95     14.12 o 
   3   6  10      256.55      276.51     14.91 o 
   4   6  10       22.99       23.22     13.59 o 
   5   6  10        0.45        1.04     12.80 o 
   6   6  10       10.64        7.91     13.83 o 
   7   6  10       42.04       38.63     15.27 o 
   8   6  10       12.30       15.47     15.34 o 
  -9   7  10        1.75       -3.79     12.39 o 
  -8   7  10       16.89       15.71     11.42 o 
  -7   7  10       99.05      118.34     11.47 o 
  -6   7  10      115.52      117.12     12.81 o 
  -5   7  10       55.60       39.55     11.35 o 
  -4   7  10        0.02        2.02      9.51 o 
  -3   7  10        0.37       -4.64      9.23 o 
  -2   7  10       53.55       60.75     10.16 o 
  -1   7  10        7.64        3.78     10.21 o 
   0   7  10     1136.42     1150.27     20.96 o 
   1   7  10        0.45       -0.53     10.66 o 
   2   7  10       21.44       12.61     11.39 o 
   3   7  10      166.44      151.73     14.15 o 
   4   7  10        7.39        8.66     12.20 o 
   5   7  10       14.12       10.63     12.71 o 
   6   7  10       36.83       35.44     14.36 o 
   7   7  10        3.08        9.71     15.58 o 
  -8   8  10       17.25       11.97     12.06 o 
  -7   8  10        7.27        5.51     12.40 o 
  -6   8  10      210.84      212.27     13.02 o 
  -5   8  10       65.30       71.69     11.40 o 
  -4   8  10      159.48      147.93     12.80 o 
  -3   8  10       22.52       21.86     11.75 o 
  -2   8  10       13.89        6.11     10.87 o 
  -1   8  10      107.46       90.60     11.30 o 
   0   8  10      108.22      106.82     11.76 o 
   1   8  10       35.31       30.70     10.81 o 
   2   8  10        2.86        5.01     10.93 o 
   3   8  10       32.13       34.38     12.40 o 
   4   8  10        2.04        1.58     12.04 o 
   5   8  10        6.93        3.16     13.38 o 
   6   8  10        7.63        6.87     15.27 o 
  -7   9  10       15.88        8.73     13.88 o 
  -6   9  10       23.73       17.72     12.21 o 
  -5   9  10        1.02        0.09     12.86 o 
  -4   9  10       19.52       21.30     11.65 o 
  -3   9  10       34.11       33.89     11.90 o 
  -2   9  10       33.91       25.97     12.02 o 
  -1   9  10       35.25       26.10     12.21 o 
   0   9  10        5.03        1.18     11.48 o 
   1   9  10       58.05       67.76     12.47 o 
   2   9  10       16.48       14.13     13.25 o 
   3   9  10        2.21       -2.36     13.15 o 
   4   9  10      134.93      141.37     15.23 o 
   5   9  10        0.56        3.65     15.16 o 
  -5  10  10        1.42       -2.34     11.30 o 
  -4  10  10       10.19        9.75     13.74 o 
  -3  10  10       17.90       17.32     13.08 o 
  -2  10  10      116.37      127.96     14.54 o 
  -1  10  10        0.35        6.85     13.17 o 
   0  10  10       17.58       19.04     13.40 o 
   1  10  10        2.76        3.42     13.67 o 
   2  10  10        7.84       10.99     14.16 o 
   3  10  10        1.74        5.30     14.58 o 
  -1  11  10       10.93        4.51     15.45 o 
 -11   0  11        5.40        8.14     12.03 o 
  -9   0  11        2.19        4.25     11.58 o 
  -7   0  11      157.27      141.55     10.38 o 
  -5   0  11       80.17       81.62     11.40 o 
  -3   0  11       13.83       14.17      9.75 o 
  -1   0  11       67.13       59.32     11.01 o 
   1   0  11      151.51      132.76     21.76 o 
 -11   1  11        1.02        0.19     11.70 o 
 -10   1  11       19.36       16.35     10.28 o 
  -9   1  11       39.96       35.12     11.75 o 
  -8   1  11        2.42        2.32      8.76 o 
  -7   1  11     1196.98     1206.52     18.44 o 
  -6   1  11     1236.06     1297.09     19.51 o 
  -5   1  11      709.17      786.58     17.61 o 
  -4   1  11      173.96      168.38     12.43 o 
  -3   1  11      150.78      146.31     11.56 o 
  -2   1  11       48.63       61.78     11.45 o 
  -1   1  11       89.11       88.82     12.31 o 
   0   1  11       11.75       16.49     10.87 o 
   1   1  11       92.56       80.59     16.09 o 
   9   1  11        2.64        4.18     28.20 o 
 -11   2  11       80.30       62.48     13.04 o 
 -10   2  11        1.05        1.41     10.83 o 
  -9   2  11      279.50      263.49     13.97 o 
  -8   2  11       36.35       30.67      9.81 o 
  -7   2  11      318.07      335.97     12.36 o 
  -6   2  11        4.49        2.24      9.05 o 
  -5   2  11       51.91       47.59     10.99 o 
  -4   2  11        1.73        2.11     10.53 o 
  -3   2  11       32.36       40.07     10.75 o 
  -2   2  11      327.78      335.51     14.86 o 
  -1   2  11      259.51      259.66     14.50 o 
   0   2  11      196.46      203.56     15.06 o 
   1   2  11      506.52      501.08     23.17 o 
   2   2  11      202.75      225.04     21.31 o 
   3   2  11      528.13      561.97     42.36 o 
   7   2  11        2.82        1.01     26.55 o 
   8   2  11       21.91       19.71     22.95 o 
   9   2  11        5.71        3.41     21.88 o 
 -11   3  11        0.70        0.35     12.06 o 
 -10   3  11        0.39       -2.59     11.49 o 
  -9   3  11        0.09       -1.28     10.84 o 
  -8   3  11      111.09       96.50     11.31 o 
  -7   3  11      134.19      128.00     11.44 o 
  -6   3  11      526.52      536.42     14.04 o 
  -5   3  11      324.63      322.01     12.81 o 
  -4   3  11        0.09       -2.92     10.24 o 
  -3   3  11      134.34      159.83     11.99 o 
  -2   3  11      527.31      527.45     16.63 o 
  -1   3  11        0.49        2.08     10.22 o 
   0   3  11       46.28       55.01     10.53 o 
   1   3  11      197.59      185.46     15.26 o 
   2   3  11      171.58      157.49     17.04 o 
   3   3  11       31.44       33.31     17.67 o 
   4   3  11      583.83      578.83     26.42 o 
   5   3  11       73.12       67.28     18.71 o 
   6   3  11        0.92        1.82     19.18 o 
   7   3  11       53.17       47.87     19.78 o 
   8   3  11      149.65      140.21     24.96 o 
   9   3  11        7.28       11.54     22.72 o 
 -10   4  11       11.00       13.74     11.20 o 
  -9   4  11       24.54       24.84     11.39 o 
  -8   4  11      441.18      422.91     15.34 o 
  -7   4  11       72.55       72.43     10.67 o 
  -6   4  11      123.39      124.31     10.61 o 
  -5   4  11       33.64       39.23      9.61 o 
  -4   4  11        8.49        9.02      9.73 o 
  -3   4  11        0.55       -0.94     10.10 o 
  -2   4  11       24.43       22.62     10.33 o 
  -1   4  11      551.05      541.88     17.03 o 
   0   4  11      341.48      341.47     15.56 o 
   1   4  11      129.06      151.57     13.76 o 
   2   4  11      211.65      192.53     15.66 o 
   3   4  11      141.01      150.50     16.36 o 
   4   4  11      278.83      285.40     19.44 o 
   5   4  11      328.48      322.52     21.44 o 
   6   4  11       28.37       33.43     17.77 o 
   7   4  11       16.77       22.41     19.39 o 
   8   4  11       40.04       40.57     20.01 o 
   9   4  11        9.89       12.51     21.28 o 
 -10   5  11       22.65       10.38     12.04 o 
  -9   5  11       20.27       13.34     10.70 o 
  -8   5  11       25.23       16.02     11.76 o 
  -7   5  11        7.23        8.19     11.43 o 
  -6   5  11      570.59      563.63     14.82 o 
  -5   5  11        8.09       10.65      9.34 o 
  -4   5  11      183.61      182.79     11.34 o 
  -3   5  11       51.46       56.66      9.73 o 
  -2   5  11       47.58       43.30      9.92 o 
  -1   5  11      157.90      175.53     12.12 o 
   0   5  11      201.78      210.62     13.21 o 
   1   5  11      512.82      515.29     18.41 o 
   2   5  11        1.03        2.68     12.60 o 
   3   5  11      116.46      100.85     13.63 o 
   4   5  11       75.91       68.10     13.72 o 
   5   5  11      260.27      245.59     19.07 o 
   6   5  11       64.66       57.06     16.93 o 
   7   5  11        3.18        5.46     16.21 o 
   8   5  11       31.68       33.70     18.54 o 
  -9   6  11       22.88       28.71     12.56 o 
  -8   6  11       12.30       10.47     11.28 o 
  -7   6  11      134.58      121.02     12.13 o 
  -6   6  11       49.70       41.07     11.53 o 
  -5   6  11      111.80       97.62     10.88 o 
  -4   6  11      119.32      119.92     10.58 o 
  -3   6  11       79.39       74.60     10.62 o 
  -2   6  11        4.71        2.90     10.08 o 
  -1   6  11      167.25      180.41     13.04 o 
   0   6  11       64.31       56.22     11.08 o 
   1   6  11       79.24       76.34     12.01 o 
   2   6  11      129.10      133.41     13.03 o 
   3   6  11      196.00      208.08     15.53 o 
   4   6  11       99.53       91.70     14.89 o 
   5   6  11       11.56        5.64     14.75 o 
   6   6  11       47.02       37.45     16.43 o 
   7   6  11        1.22        3.77     16.81 o 
   8   6  11       44.44       35.07     17.50 o 
  -8   7  11        2.23        7.20     12.45 o 
  -7   7  11      393.35      380.66     14.18 o 
  -6   7  11        1.28        3.65     11.94 o 
  -5   7  11       56.13       54.33     11.74 o 
  -4   7  11        1.39        4.60     11.31 o 
  -3   7  11      151.33      158.20     11.97 o 
  -2   7  11      335.20      342.28     13.94 o 
  -1   7  11       26.34       21.68     10.44 o 
   0   7  11      326.22      336.45     14.59 o 
   1   7  11        9.22        8.15     11.58 o 
   2   7  11       39.26       20.22     12.08 o 
   3   7  11       15.80       12.26     11.99 o 
   4   7  11        8.56       13.71     12.47 o 
   5   7  11      160.19      163.39     16.80 o 
   6   7  11       70.91       73.10     17.61 o 
   7   7  11       32.57       46.92     17.27 o 
  -7   8  11        8.39        8.93     13.84 o 
  -6   8  11      102.62       88.35     13.31 o 
  -5   8  11        8.36       11.40     11.94 o 
  -4   8  11       88.89       74.79     12.25 o 
  -3   8  11      171.78      167.16     13.42 o 
  -2   8  11       60.73       61.17     12.01 o 
  -1   8  11       95.74       93.14     12.20 o 
   0   8  11      251.01      256.18     14.09 o 
   1   8  11       67.96       71.13     13.04 o 
   2   8  11       16.89       16.86     12.01 o 
   3   8  11       65.02       61.43     13.47 o 
   4   8  11        9.10       14.24     12.75 o 
   5   8  11        0.84        0.40     15.73 o 
   6   8  11       14.95       10.06     17.71 o 
  -6   9  11      139.40      144.74     13.85 o 
  -5   9  11        6.82        6.93     13.39 o 
  -4   9  11        0.29       -6.83     12.68 o 
  -3   9  11       43.30       47.75     12.76 o 
  -2   9  11       91.70       78.33     13.20 o 
  -1   9  11       72.97       70.11     13.30 o 
   0   9  11       20.06       16.50     13.52 o 
   1   9  11        6.05        5.02     13.54 o 
   2   9  11       16.61       17.77     13.39 o 
   3   9  11       36.42       56.79     14.81 o 
   4   9  11       20.80       14.43     15.26 o 
  -4  10  11       16.15       25.91     14.39 o 
  -3  10  11       13.17       16.70     14.34 o 
  -2  10  11      150.97      162.07     15.77 o 
  -1  10  11        0.29        4.34     13.86 o 
   0  10  11       11.41       19.45     14.11 o 
   1  10  11        1.13        5.54     14.17 o 
   2  10  11       68.48       65.91     15.39 o 
 -10   0  12        0.66       -1.77     11.74 o 
  -8   0  12      165.65      183.60     11.81 o 
  -6   0  12      663.44      649.29     15.63 o 
  -4   0  12     2122.48     2104.02     26.87 o 
  -2   0  12       17.80       12.47      9.61 o 
   0   0  12       45.71       67.55     14.36 o 
 -11   1  12        9.12       11.26     11.70 o 
 -10   1  12       29.96       27.25     11.92 o 
  -9   1  12       19.25       14.89     11.72 o 
  -8   1  12       45.18       54.83     11.52 o 
  -7   1  12      164.90      171.02     11.34 o 
  -6   1  12      160.36      189.52     11.57 o 
  -5   1  12       29.46       32.55     10.02 o 
  -4   1  12       14.02       18.68     10.44 o 
  -3   1  12        1.49        0.70     10.40 o 
  -2   1  12      119.35      117.10     11.28 o 
  -1   1  12      159.71      172.30     13.20 o 
   0   1  12      311.22      295.62     18.45 o 
   1   1  12       22.93       20.51     17.68 o 
 -11   2  12       14.02       17.14     13.17 o 
 -10   2  12       50.81       67.50     11.76 o 
  -9   2  12       67.40       64.95     10.88 o 
  -8   2  12       18.69       21.45     10.10 o 
  -7   2  12       76.45       75.67     10.98 o 
  -6   2  12        8.41        7.24      9.35 o 
  -5   2  12      609.43      572.01     15.35 o 
  -4   2  12        3.38        1.46      9.96 o 
  -3   2  12      156.99      178.93     12.33 o 
  -2   2  12       74.40       87.49     11.07 o 
  -1   2  12      121.75      117.55     12.52 o 
   0   2  12       26.61       23.64     11.69 o 
   1   2  12      241.98      242.56     20.17 o 
   2   2  12      378.94      375.54     27.42 o 
 -10   3  12        0.37        2.91     11.48 o 
  -9   3  12       41.75       47.04     11.61 o 
  -8   3  12      125.45      131.94     12.21 o 
  -7   3  12        5.07        4.60     10.65 o 
  -6   3  12       33.01       39.91      9.32 o 
  -5   3  12       84.25       78.80     10.26 o 
  -4   3  12       40.33       36.31      9.85 o 
  -3   3  12       57.42       55.93     10.21 o 
  -2   3  12       32.67       34.54     10.06 o 
  -1   3  12      243.82      220.81     14.79 o 
   0   3  12      165.54      159.78     13.61 o 
   1   3  12      104.25      124.45     15.07 o 
   2   3  12        0.77        1.05     14.13 o 
   3   3  12      925.81      959.46     33.21 o 
   4   3  12      129.50      134.72     22.76 o 
   5   3  12        0.57        2.59     24.04 o 
   6   3  12      204.12      215.62     35.65 o 
   7   3  12       14.59       18.72     28.06 o 
   8   3  12       19.34       16.41     28.48 o 
 -10   4  12        0.34       -4.52     13.56 o 
  -9   4  12        3.03        3.29     10.89 o 
  -8   4  12       43.96       47.70     12.07 o 
  -7   4  12       35.76       32.74     11.61 o 
  -6   4  12       21.23       26.92     10.07 o 
  -5   4  12       10.18        4.52      9.19 o 
  -4   4  12        2.81        0.70      9.40 o 
  -3   4  12       41.90       36.89     10.05 o 
  -2   4  12       78.39       71.55     11.56 o 
  -1   4  12        0.11        0.86     10.37 o 
   0   4  12      227.95      245.27     15.45 o 
   1   4  12       25.58       14.02     12.25 o 
   2   4  12      117.74      106.73     15.84 o 
   3   4  12     1139.90     1212.19     32.61 o 
   4   4  12       38.36       45.17     18.41 o 
   5   4  12        3.37        2.49     17.16 o 
   6   4  12       56.66       37.81     19.81 o 
   7   4  12       13.03       12.51     19.07 o 
   8   4  12       20.24       17.12     20.73 o 
  -9   5  12       26.96       28.34     13.36 o 
  -8   5  12       15.51       15.43     12.11 o 
  -7   5  12       37.66       29.33     11.71 o 
  -6   5  12       56.30       50.34     11.20 o 
  -5   5  12      164.73      168.77     11.48 o 
  -4   5  12       26.41       12.74     10.08 o 
  -3   5  12        0.11        0.09      9.83 o 
  -2   5  12       26.18       17.91     10.33 o 
  -1   5  12       15.18       18.99     10.89 o 
   0   5  12      216.59      231.94     15.12 o 
   1   5  12      515.92      502.39     18.12 o 
   2   5  12      110.84       91.72     14.03 o 
   3   5  12        6.89        7.09     14.39 o 
   4   5  12       26.91       19.86     16.25 o 
   5   5  12        1.41        2.49     16.87 o 
   6   5  12       52.98       58.38     19.36 o 
   7   5  12        1.63        1.77     19.19 o 
   8   5  12        2.86       -5.97     24.14 o 
  -9   6  12        5.62        6.84     11.66 o 
  -8   6  12       28.33       31.62     11.71 o 
  -7   6  12        0.81        2.55     12.35 o 
  -6   6  12       20.39       25.63     11.97 o 
  -5   6  12      170.98      167.76     12.71 o 
  -4   6  12      150.07      148.77     11.57 o 
  -3   6  12        7.96        3.18     10.29 o 
  -2   6  12        4.82        3.78     10.35 o 
  -1   6  12       93.70      109.28     12.26 o 
   0   6  12      212.08      239.34     13.94 o 
   1   6  12       31.03       31.61     11.56 o 
   2   6  12      141.93      132.76     14.56 o 
   3   6  12        0.64        4.01     13.11 o 
   4   6  12        0.03       -1.52     14.40 o 
   5   6  12       76.78       62.02     16.66 o 
   6   6  12       20.09       30.11     17.31 o 
   7   6  12       43.04       52.96     17.95 o 
  -8   7  12        9.06       10.01     11.83 o 
  -7   7  12       54.56       68.18     13.11 o 
  -6   7  12      226.21      217.98     14.57 o 
  -5   7  12        0.21        3.31     11.58 o 
  -4   7  12       10.75        5.83     11.51 o 
  -3   7  12       79.02       86.21     11.58 o 
  -2   7  12      194.75      204.30     12.65 o 
  -1   7  12       28.25       14.72     11.43 o 
   0   7  12       96.40       78.44     12.15 o 
   1   7  12        3.80        2.05     11.22 o 
   2   7  12       98.46       97.05     13.18 o 
   3   7  12       18.78       20.77     13.27 o 
   4   7  12      131.63      150.11     15.95 o 
   5   7  12        2.73        4.42     15.53 o 
   6   7  12        4.88        5.01     16.61 o 
  -7   8  12        9.46       12.60     13.59 o 
  -6   8  12        1.56        3.11     13.34 o 
  -5   8  12       16.58       15.88     12.89 o 
  -4   8  12        8.69       10.48     12.12 o 
  -3   8  12      186.42      191.27     13.86 o 
  -2   8  12        0.48       -3.23     11.72 o 
  -1   8  12        6.67        6.68     11.76 o 
   0   8  12        0.23        3.31     12.10 o 
   1   8  12       51.20       51.12     12.97 o 
   2   8  12        0.36       -0.49     12.48 o 
   3   8  12       51.93       40.07     13.12 o 
   4   8  12       24.18       20.12     15.63 o 
   5   8  12       73.75       79.86     17.13 o 
  -5   9  12       16.05       14.84     13.72 o 
  -4   9  12       46.46       46.73     14.67 o 
  -3   9  12       43.49       39.09     14.43 o 
  -2   9  12      154.14      155.04     14.80 o 
  -1   9  12       23.65       24.46     13.13 o 
   0   9  12       55.06       70.48     14.07 o 
   1   9  12       63.16       51.41     14.16 o 
   2   9  12       51.42       50.57     14.18 o 
   3   9  12       54.29       76.87     15.63 o 
  -2  10  12      138.44      142.64     16.91 o 
  -1  10  12        3.62       -0.36     14.82 o 
   0  10  12        2.21        3.46     14.74 o 
  -9   0  13       19.19        3.65     12.67 o 
  -7   0  13        1.57        1.95      9.71 o 
  -5   0  13     2775.62     2749.96     27.84 o 
  -3   0  13       54.27       63.22     10.89 o 
  -1   0  13      141.37      148.09     13.59 o 
 -10   1  13        2.97        9.15     13.59 o 
  -9   1  13      132.54      138.80     13.06 o 
  -8   1  13        0.36        0.23     10.30 o 
  -7   1  13        7.25        1.65      9.98 o 
  -6   1  13       46.34       45.42      9.57 o 
  -5   1  13      352.44      344.63     13.33 o 
  -4   1  13      266.52      286.37     13.11 o 
  -3   1  13      177.86      181.64     12.94 o 
  -2   1  13      177.55      145.35     12.57 o 
  -1   1  13        2.82        2.37     10.93 o 
   0   1  13       13.57       10.52     13.54 o 
   1   1  13       79.65      101.11     21.03 o 
 -10   2  13        2.07       -2.41     13.48 o 
  -9   2  13       20.51       23.13     11.15 o 
  -8   2  13       27.89       19.92     10.98 o 
  -7   2  13      221.73      217.49     12.83 o 
  -6   2  13      278.09      234.86     11.94 o 
  -5   2  13       11.17       13.20      9.70 o 
  -4   2  13     1260.24     1319.06     21.54 o 
  -3   2  13       78.03       89.97     11.43 o 
  -2   2  13        0.30        1.87     10.02 o 
  -1   2  13      190.67      193.72     14.11 o 
   0   2  13       10.77        6.03     12.34 o 
   1   2  13       20.25       17.31     15.81 o 
   2   2  13        1.33        0.46     25.84 o 
 -10   3  13       46.70       35.15     12.77 o 
  -9   3  13       86.59       80.89     13.07 o 
  -8   3  13       10.28       13.85     12.74 o 
  -7   3  13       59.79       46.72     11.97 o 
  -6   3  13        0.20       -3.33     10.06 o 
  -5   3  13      207.35      207.76     12.47 o 
  -4   3  13     1309.68     1259.41     21.31 o 
  -3   3  13     1335.35     1344.16     22.46 o 
  -2   3  13      482.29      511.46     16.46 o 
  -1   3  13       21.14       20.72     10.84 o 
   0   3  13      194.76      210.44     16.46 o 
   1   3  13       62.28       57.67     14.97 o 
   2   3  13      132.83      128.77     21.63 o 
   3   3  13        4.45        5.13     19.85 o 
  -9   4  13        2.88        6.69     13.26 o 
  -8   4  13       15.40       10.14     12.80 o 
  -7   4  13        0.02        2.27     12.07 o 
  -6   4  13      277.11      292.28     14.12 o 
  -5   4  13        1.12        3.06      9.83 o 
  -4   4  13      146.55      147.21     12.20 o 
  -3   4  13      966.53      996.77     19.83 o 
  -2   4  13       15.45       15.34     10.65 o 
  -1   4  13       80.32       74.94     12.79 o 
   0   4  13      460.93      444.52     18.67 o 
   1   4  13       93.05       78.57     14.33 o 
   2   4  13       37.52       29.21     15.95 o 
   3   4  13       20.91       22.15     18.16 o 
   4   4  13      107.52      112.56     19.26 o 
   5   4  13       99.76      104.93     22.26 o 
   6   4  13      101.43       98.40     25.59 o 
   7   4  13        2.09       -0.13     28.39 o 
  -9   5  13        1.34       10.98     12.13 o 
  -8   5  13        1.53        3.45     12.56 o 
  -7   5  13        0.29        2.24     12.27 o 
  -6   5  13       16.47        7.91     11.98 o 
  -5   5  13       73.90       53.62     11.63 o 
  -4   5  13      436.45      391.18     14.22 o 
  -3   5  13      567.98      544.79     16.48 o 
  -2   5  13      240.30      260.82     13.81 o 
  -1   5  13        8.06        6.62     11.79 o 
   0   5  13       21.63       19.27     12.31 o 
   1   5  13       43.21       53.90     13.72 o 
   2   5  13       83.83       76.39     15.40 o 
   3   5  13      208.97      233.38     19.58 o 
   4   5  13       80.64       66.45     18.55 o 
   5   5  13        0.04        1.88     19.73 o 
   6   5  13        4.16        4.00     18.80 o 
   7   5  13       21.00       19.76     20.32 o 
  -8   6  13        0.13        1.68     12.42 o 
  -7   6  13       91.31       93.25     13.70 o 
  -6   6  13       89.97       80.82     12.48 o 
  -5   6  13        6.08        8.60     11.52 o 
  -4   6  13       74.65       68.92     11.72 o 
  -3   6  13       16.71       18.50     10.71 o 
  -2   6  13      916.29      881.26     19.19 o 
  -1   6  13       49.79       37.84     11.81 o 
   0   6  13      153.93      148.16     13.83 o 
   1   6  13       87.58       87.19     13.59 o 
   2   6  13       16.64       21.22     13.01 o 
   3   6  13       22.25       23.59     14.38 o 
   4   6  13        3.59        4.68     15.98 o 
   5   6  13        4.79        4.60     18.05 o 
   6   6  13      166.86      161.57     21.47 o 
  -7   7  13       26.06       16.45     13.99 o 
  -6   7  13       48.81       32.57     13.72 o 
  -5   7  13        7.10        5.41     12.13 o 
  -4   7  13        0.39        2.69     12.15 o 
  -3   7  13       50.52       42.00     12.31 o 
  -2   7  13       21.32       22.01     11.69 o 
  -1   7  13       21.06       15.15     11.83 o 
   0   7  13        3.94        5.64     11.42 o 
   1   7  13        5.86        4.65     12.47 o 
   2   7  13       13.98        9.25     13.62 o 
   3   7  13        7.16       13.45     14.95 o 
   4   7  13       55.53       52.28     17.43 o 
   5   7  13        1.02       -0.24     16.49 o 
  -6   8  13        8.52       13.43     14.50 o 
  -5   8  13      193.42      172.75     15.40 o 
  -4   8  13        2.32        7.18     13.76 o 
  -3   8  13        0.19       -4.52     13.72 o 
  -2   8  13        0.14        4.69     13.45 o 
  -1   8  13       25.08       27.21     13.56 o 
   0   8  13        0.01        1.79     13.06 o 
   1   8  13       29.02       23.18     14.35 o 
   2   8  13       29.42       30.24     14.22 o 
   3   8  13        6.11        7.74     15.80 o 
   4   8  13        4.59        8.07     16.26 o 
  -4   9  13       22.95       19.77     15.07 o 
  -3   9  13        7.38       13.47     13.45 o 
  -2   9  13       14.45       15.77     14.58 o 
  -1   9  13        0.57        3.55     13.62 o 
   0   9  13        3.81       10.01     14.98 o 
   1   9  13        3.04        4.72     14.49 o 
   2   9  13        0.31        2.69     15.09 o 
 -10   0  14       35.82       57.10     14.12 o 
  -8   0  14       25.90       28.07     12.22 o 
  -6   0  14       16.24       20.28     10.31 o 
  -4   0  14      454.05      494.88     15.59 o 
  -2   0  14       16.16       -3.79     12.61 o 
   0   0  14        0.07        0.41     13.31 o 
 -10   1  14        0.12        3.01     12.89 o 
  -9   1  14        2.74        0.83     13.16 o 
  -8   1  14        7.36       -1.95     12.03 o 
  -7   1  14        4.46        4.69     11.19 o 
  -6   1  14       26.23       41.62     10.38 o 
  -5   1  14        0.71        0.58     10.28 o 
  -4   1  14      133.79      146.90     12.17 o 
  -3   1  14       12.78        8.09     10.39 o 
  -2   1  14       18.64       21.42     12.60 o 
  -1   1  14        1.38        1.86     12.58 o 
   0   1  14      116.71       97.00     15.94 o 
   1   1  14       13.34       12.03     22.88 o 
 -10   2  14       62.57       55.26     14.52 o 
  -9   2  14        2.46       11.45     12.60 o 
  -8   2  14       46.92       34.54     12.56 o 
  -7   2  14       60.99       85.04     12.51 o 
  -6   2  14        3.77        5.16     10.05 o 
  -5   2  14       39.33       48.43     10.96 o 
  -4   2  14       38.10       52.98     11.28 o 
  -3   2  14      184.07      161.27     12.22 o 
  -2   2  14      270.01      225.60     13.89 o 
  -1   2  14      104.68       71.47     13.45 o 
   0   2  14       10.44        9.94     13.13 o 
   1   2  14        0.32        0.26     17.71 o 
  -9   3  14       34.46       53.73     13.89 o 
  -8   3  14       14.58        8.29     12.75 o 
  -7   3  14      166.41      152.89     13.20 o 
  -6   3  14       19.33       17.03     11.65 o 
  -5   3  14       52.13       36.09     10.33 o 
  -4   3  14        6.21        5.78     10.44 o 
  -3   3  14       60.45       71.28     12.67 o 
  -2   3  14      449.42      503.63     17.07 o 
  -1   3  14        0.48        1.81     12.04 o 
   0   3  14      287.88      273.73     17.43 o 
   1   3  14       16.67        7.59     15.93 o 
   2   3  14       13.54       10.05     18.67 o 
  -9   4  14       14.60       16.76     13.90 o 
  -8   4  14        7.94        6.59     13.52 o 
  -7   4  14       40.37       24.42     12.48 o 
  -6   4  14       15.82       12.13     11.35 o 
  -5   4  14        5.79       -1.13     10.56 o 
  -4   4  14        9.77       13.45     11.08 o 
  -3   4  14      219.40      193.85     13.76 o 
  -2   4  14      159.69      145.65     13.62 o 
  -1   4  14      249.94      204.84     14.45 o 
   0   4  14      498.04      496.96     18.92 o 
   1   4  14       15.85       26.82     15.53 o 
   2   4  14        0.06        0.95     18.46 o 
   3   4  14       68.94       84.28     19.98 o 
   4   4  14        3.23        4.34     22.15 o 
  -8   5  14        0.39       10.88     13.86 o 
  -7   5  14       34.06       25.72     13.45 o 
  -6   5  14       57.64       62.66     12.24 o 
  -5   5  14        0.01        1.36     11.42 o 
  -4   5  14       80.03       65.58     11.33 o 
  -3   5  14        1.82        9.47     10.85 o 
  -2   5  14        8.17        6.74     12.53 o 
  -1   5  14      962.76     1007.63     23.09 o 
   0   5  14       74.92       72.27     14.39 o 
   1   5  14        3.09       -1.40     14.94 o 
   2   5  14        6.25        2.20     15.70 o 
   3   5  14        3.34       -0.37     18.43 o 
   4   5  14      143.17      134.87     23.44 o 
   5   5  14       67.98       73.11     19.83 o 
   6   5  14        8.11       11.58     23.41 o 
  -7   6  14       24.03       14.36     14.71 o 
  -6   6  14       10.30       14.91     12.68 o 
  -5   6  14        1.41        2.10     12.62 o 
  -4   6  14        5.85        3.50     12.02 o 
  -3   6  14        4.52        7.80     11.65 o 
  -2   6  14        8.82        6.61     11.54 o 
  -1   6  14      219.29      220.05     14.59 o 
   0   6  14      228.58      244.68     14.99 o 
   1   6  14       90.97       88.55     14.31 o 
   2   6  14        0.80       -2.70     15.73 o 
   3   6  14        1.53        1.09     16.31 o 
   4   6  14        0.01        1.91     18.45 o 
   5   6  14       46.42       46.08     20.01 o 
  -6   7  14        0.18        2.06     14.75 o 
  -5   7  14       29.67       27.10     13.57 o 
  -4   7  14        1.16       -2.51     13.26 o 
  -3   7  14       44.71       42.90     13.48 o 
  -2   7  14        0.17        4.95     12.03 o 
  -1   7  14       16.12       15.91     12.74 o 
   0   7  14       96.90       86.27     14.38 o 
   1   7  14        0.46        3.14     12.94 o 
   2   7  14        0.55        1.26     14.58 o 
   3   7  14        0.92        0.54     16.25 o 
   4   7  14       15.55       19.09     16.85 o 
  -5   8  14       45.10       41.68     15.52 o 
  -4   8  14        2.51        3.19     13.98 o 
  -3   8  14       17.47       21.39     13.86 o 
  -2   8  14        4.48        3.50     13.66 o 
  -1   8  14        0.67        0.88     13.01 o 
   0   8  14        7.07        2.20     14.24 o 
   1   8  14       37.67       36.16     15.63 o 
   2   8  14       10.13        9.96     15.54 o 
   3   8  14       19.17       34.21     16.70 o 
  -2   9  14       57.96       56.15     15.27 o 
  -1   9  14      110.40      126.22     16.17 o 
  -9   0  15       72.32       82.46     14.62 o 
  -7   0  15       15.26       17.95     11.58 o 
  -5   0  15      509.59      446.79     14.99 o 
  -3   0  15       80.67      120.99     12.34 o 
  -1   0  15      459.09      460.13     20.50 o 
  -9   1  15        6.79       10.72     13.71 o 
  -8   1  15        1.65        4.36     13.50 o 
  -7   1  15       23.02       36.53     12.01 o 
  -6   1  15        5.33        8.39     11.30 o 
  -5   1  15        2.28       -0.14     10.12 o 
  -4   1  15       10.97        3.31     11.42 o 
  -3   1  15       51.28       46.20     11.93 o 
  -2   1  15       58.05       31.55     11.92 o 
  -1   1  15       42.59       19.66     13.50 o 
   0   1  15       55.19       43.64     17.37 o 
  -9   2  15       17.04       27.96     13.59 o 
  -8   2  15        0.90        5.69     13.26 o 
  -7   2  15       24.12       22.12     11.81 o 
  -6   2  15       21.26        8.21     11.66 o 
  -5   2  15        0.06       -1.10     10.52 o 
  -4   2  15      238.01      235.20     14.16 o 
  -3   2  15      295.05      245.05     15.00 o 
  -2   2  15       32.78       13.36     12.57 o 
  -1   2  15       40.05       32.25     13.53 o 
   0   2  15      195.98      196.19     19.17 o 
   1   2  15       16.64       16.20     19.60 o 
  -9   3  15       20.54       26.01     14.85 o 
  -8   3  15        0.03       -0.91     12.84 o 
  -7   3  15       25.62       29.01     12.79 o 
  -6   3  15       15.60       18.37     12.01 o 
  -5   3  15        6.29        9.70     11.15 o 
  -4   3  15       14.54       19.05     10.99 o 
  -3   3  15       55.86       39.12     13.04 o 
  -2   3  15       40.67       73.23     13.12 o 
  -1   3  15       71.32       56.76     13.79 o 
   0   3  15      164.25      186.62     18.19 o 
   1   3  15       37.95       44.73     19.99 o 
   2   3  15        0.00       -0.09     21.62 o 
  -8   4  15        2.24       -0.77     14.91 o 
  -7   4  15        0.99        2.69     13.34 o 
  -6   4  15       20.31       37.15     12.83 o 
  -5   4  15        7.56        4.92     11.78 o 
  -4   4  15       23.71       15.93     11.07 o 
  -3   4  15       19.51       11.95     11.74 o 
  -2   4  15      326.81      301.97     16.18 o 
  -1   4  15       63.89       66.32     14.20 o 
   0   4  15        0.00        2.05     14.94 o 
   1   4  15       41.33       55.90     18.28 o 
   2   4  15       15.61       19.37     21.53 o 
   3   4  15        0.07       -2.26     21.78 o 
  -8   5  15        7.21       12.74     14.99 o 
  -7   5  15        0.00        6.80     14.56 o 
  -6   5  15       26.88       25.88     13.65 o 
  -5   5  15       18.55       19.00     13.63 o 
  -4   5  15        0.82        5.25     11.90 o 
  -3   5  15       11.43        5.24     11.34 o 
  -2   5  15       80.18       70.84     12.80 o 
  -1   5  15        5.39       -0.10     13.33 o 
   0   5  15      216.32      218.44     17.18 o 
   1   5  15       41.96       48.86     17.39 o 
   2   5  15       68.51       72.07     18.68 o 
   3   5  15       13.65       13.15     20.95 o 
   4   5  15        3.65        4.74     19.72 o 
   5   5  15       10.61       11.75     26.52 o 
  -7   6  15       19.07       19.04     15.07 o 
  -6   6  15        0.52       -2.15     13.95 o 
  -5   6  15        0.64        1.05     13.57 o 
  -4   6  15       57.83       51.42     14.08 o 
  -3   6  15        7.72        1.28     12.24 o 
  -2   6  15        3.74        3.11     12.52 o 
  -1   6  15      110.77      129.17     15.12 o 
   0   6  15      164.10      167.03     16.36 o 
   1   6  15        0.17       -0.65     14.82 o 
   2   6  15       18.60       21.13     17.40 o 
   3   6  15       14.36       13.68     19.05 o 
   4   6  15        3.26        2.63     21.54 o 
  -5   7  15        2.20       10.70     14.29 o 
  -4   7  15        0.29        4.13     13.70 o 
  -3   7  15        0.41        0.40     13.09 o 
  -2   7  15        0.23       -2.22     13.11 o 
  -1   7  15       65.33       45.86     14.57 o 
   0   7  15       18.57       17.73     15.63 o 
   1   7  15       17.67       18.66     16.04 o 
   2   7  15       33.14       30.98     16.62 o 
   3   7  15       41.02       52.02     17.45 o 
  -3   8  15        0.12        3.33     14.56 o 
  -2   8  15        0.80        1.41     14.95 o 
  -1   8  15        1.87        1.81     15.16 o 
   0   8  15       90.56       98.26     16.96 o 
   1   8  15        8.65       11.08     17.53 o 
  -8   0  16        1.72        1.18     14.17 o 
  -6   0  16       43.04       55.24     12.97 o 
  -4   0  16        6.86       -2.59     12.95 o 
  -2   0  16        8.49       27.04     13.59 o 
   0   0  16        4.51        4.05     19.72 o 
  -8   1  16      126.92      103.44     14.85 o 
  -7   1  16       59.93       54.67     14.40 o 
  -6   1  16        5.77       17.71     12.90 o 
  -5   1  16        5.09        2.40     12.04 o 
  -4   1  16        1.01        1.11     11.21 o 
  -3   1  16        6.24        4.23     12.30 o 
  -2   1  16       54.87       26.86     13.57 o 
  -1   1  16      255.89      233.79     18.27 o 
   0   1  16       88.03      122.12     21.80 o 
  -8   2  16       92.78       94.79     16.14 o 
  -7   2  16        9.14       19.39     13.18 o 
  -6   2  16        5.08        1.78     12.60 o 
  -5   2  16        8.49        5.18     12.27 o 
  -4   2  16        9.02        3.66     11.76 o 
  -3   2  16        2.23        5.88     12.29 o 
  -2   2  16      142.60      138.68     14.82 o 
  -1   2  16        6.54       13.30     15.57 o 
   0   2  16       30.45       37.27     18.37 o 
   1   2  16       34.95       18.86     24.90 o 
  -8   3  16       90.74       98.51     15.50 o 
  -7   3  16       18.68       16.86     13.58 o 
  -6   3  16        3.35        4.13     13.67 o 
  -5   3  16       12.48        1.60     12.12 o 
  -4   3  16        1.88       -0.03     11.76 o 
  -3   3  16       18.09       34.95     11.93 o 
  -2   3  16       21.06       22.19     12.35 o 
  -1   3  16      130.80      126.26     17.30 o 
   0   3  16      148.16      122.61     19.36 o 
   1   3  16        5.34       10.16     18.50 o 
  -7   4  16       81.73      118.92     15.47 o 
  -6   4  16        5.40       10.38     13.22 o 
  -5   4  16       40.18       41.22     14.03 o 
  -4   4  16       10.90        8.10     12.56 o 
  -3   4  16      246.39      200.81     14.30 o 
  -2   4  16       16.55       11.76     12.56 o 
  -1   4  16       50.60       52.56     15.38 o 
   0   4  16        1.15        3.68     16.76 o 
   1   4  16       26.36       10.12     18.75 o 
   2   4  16       38.16       40.43     20.81 o 
  -7   5  16      181.57      196.58     16.50 o 
  -6   5  16        4.25        7.33     14.18 o 
  -5   5  16      121.65      103.15     13.98 o 
  -4   5  16       13.79       11.16     13.45 o 
  -3   5  16       66.08       49.28     13.47 o 
  -2   5  16      400.03      436.59     17.22 o 
  -1   5  16        8.65       10.22     14.25 o 
   0   5  16      315.51      320.58     20.22 o 
   1   5  16       15.95       10.66     16.50 o 
   2   5  16       73.49       82.70     21.13 o 
   3   5  16        1.52       -1.70     19.92 o 
   4   5  16        6.77        7.70     29.19 o 
  -6   6  16        9.87       38.22     15.99 o 
  -5   6  16        3.94       10.44     14.07 o 
  -4   6  16        4.64        6.24     13.20 o 
  -3   6  16       10.77        8.55     13.15 o 
  -2   6  16      166.82      165.76     15.81 o 
  -1   6  16       37.48       36.47     15.47 o 
   0   6  16       81.21       66.95     16.99 o 
   1   6  16      266.07      279.52     19.92 o 
   2   6  16       31.97       21.05     17.98 o 
   3   6  16       11.84       12.48     20.04 o 
  -4   7  16       89.82       80.21     15.34 o 
  -3   7  16       59.69       47.96     15.63 o 
  -2   7  16       13.03        6.20     14.43 o 
  -1   7  16      245.54      271.45     18.87 o 
   0   7  16       14.27       13.13     15.12 o 
   1   7  16      445.40      464.82     21.67 o 
  -7   0  17        9.88       13.06     13.52 o 
  -5   0  17        0.14        7.14     12.65 o 
  -3   0  17       39.10       86.00     13.12 o 
  -1   0  17       83.61       61.84     18.46 o 
  -8   1  17       55.90       50.61     16.49 o 
  -7   1  17       14.63       38.14     14.59 o 
  -6   1  17        1.45        6.51     13.31 o 
  -5   1  17       16.66       14.79     12.47 o 
  -4   1  17       14.34       17.67     11.67 o 
  -3   1  17        0.00        2.74     12.48 o 
  -2   1  17        0.07        1.63     14.90 o 
  -1   1  17        1.33       -0.56     17.85 o 
   0   1  17        5.93        4.46     21.65 o 
  -7   2  17        1.09        4.89     14.13 o 
  -6   2  17        5.95       20.59     13.48 o 
  -5   2  17       18.38       22.50     13.43 o 
  -4   2  17        8.53       11.92     13.21 o 
  -3   2  17       31.48       18.40     12.03 o 
  -2   2  17       23.72       36.22     14.58 o 
  -1   2  17        4.18        9.94     17.43 o 
   0   2  17        4.39        1.40     19.44 o 
  -7   3  17       58.25       84.52     15.72 o 
  -6   3  17       10.61       22.64     14.07 o 
  -5   3  17        6.24        8.05     13.66 o 
  -4   3  17        0.47       -0.91     12.93 o 
  -3   3  17       11.88       12.81     12.65 o 
  -2   3  17       24.27       50.34     15.63 o 
  -1   3  17        4.99        6.62     16.93 o 
   0   3  17       14.96        9.62     18.40 o 
   1   3  17       15.77       14.11     22.12 o 
  -6   4  17       16.52       17.36     13.98 o 
  -5   4  17        1.11        1.31     13.04 o 
  -4   4  17      112.53      104.18     13.68 o 
  -3   4  17       14.54       19.00     13.49 o 
  -2   4  17        2.91        2.05     14.71 o 
  -1   4  17       45.82       42.24     16.53 o 
   0   4  17       28.27       52.76     17.94 o 
   1   4  17       31.00       37.98     21.55 o 
   2   4  17       32.74       35.29     25.47 o 
  -5   5  17        0.80        9.51     14.70 o 
  -4   5  17       39.88       46.63     14.91 o 
  -3   5  17       73.53       76.70     14.62 o 
  -2   5  17       10.20        2.26     13.85 o 
  -1   5  17       13.25        5.07     14.40 o 
   0   5  17        5.56        5.59     18.30 o 
   1   5  17      102.52      136.54     21.26 o 
   2   5  17        4.52        5.15     18.95 o 
   3   5  17        8.09       12.11     25.10 o 
  -4   6  17        5.45       10.88     15.57 o 
  -3   6  17       33.61       12.22     15.13 o 
  -2   6  17        3.75        7.14     16.03 o 
  -1   6  17        0.35        0.05     15.50 o 
   0   6  17        2.64        8.70     16.50 o 
   1   6  17        4.63        4.45     16.76 o 
  -6   0  18       11.01       -2.95     13.38 o 
  -4   0  18        9.14        6.56     13.12 o 
  -2   0  18       32.52       40.78     17.13 o 
  -6   1  18        0.05        6.11     13.92 o 
  -5   1  18       10.45       17.30     14.20 o 
  -4   1  18        6.40        4.20     14.00 o 
  -3   1  18        9.61       11.30     15.21 o 
  -2   1  18       12.38        7.00     16.04 o 
  -1   1  18        2.09        5.29     17.61 o 
   0   1  18      183.34      206.00     30.52 o 
  -6   2  18        3.50        1.14     14.79 o 
  -5   2  18       17.75        7.55     14.88 o 
  -4   2  18        3.42       10.01     14.75 o 
  -3   2  18       26.04       19.51     15.61 o 
  -2   2  18       29.00       29.32     16.75 o 
  -1   2  18       21.39       10.70     17.85 o 
   0   2  18       39.64       37.31     24.50 o 
  -6   3  18       50.90       68.31     15.53 o 
  -5   3  18       13.42        7.02     14.90 o 
  -4   3  18        7.65        5.62     14.66 o 
  -3   3  18        0.71        5.42     15.12 o 
  -2   3  18       41.30       32.89     16.96 o 
  -1   3  18       40.84       36.82     18.43 o 
   0   3  18       16.05       18.68     20.69 o 
   1   3  18        5.21        0.32     31.02 o 
  -5   4  18      105.26      115.19     16.59 o 
  -4   4  18        0.33        6.82     14.71 o 
  -3   4  18       12.15       11.39     16.07 o 
  -2   4  18       47.06       32.84     16.45 o 
  -1   4  18        0.03        3.08     18.00 o 
   0   4  18        0.18       -1.54     19.19 o 
   1   4  18        6.49        9.58     21.64 o 
  -3   5  18       29.86       34.26     15.77 o 
  -2   5  18        8.71       16.73     16.72 o 
  -1   5  18       96.59      101.42     17.77 o 
   0   5  18        7.33        4.25     17.49 o 
  -5   0  19        1.09       16.14     16.23 o 
  -3   0  19        0.33        5.70     15.47 o 
  -1   0  19        0.49       -0.65     20.59 o 
  -5   1  19       17.94       23.50     16.03 o 
  -4   1  19        8.61        1.47     15.66 o 
  -3   1  19        3.32        4.31     15.09 o 
  -2   1  19        6.75        4.75     17.39 o 
  -1   1  19       24.42       11.81     20.05 o 
  -4   2  19        3.37        4.73     15.22 o 
  -3   2  19       50.97       28.70     15.98 o 
  -2   2  19       26.07       38.26     18.35 o 
  -1   2  19        6.64       10.16     19.69 o 
   0   2  19        2.94        4.18     27.56 o 
  -3   3  19        8.30       10.40     17.05 o 
  -2   3  19        1.55        4.89     16.30 o 
  -1   3  19       86.56       79.71     19.54 o 
   0   3  19        7.91       11.20     23.63 o 
                                                 
